# Supplementary material for: The autophagy protein ATG9A enables lipid mobilization from lipid droplets
Source: Nat Commun. 2021 Nov 19;12:6750. doi: 10.1038/s41467-021-26999-x (PMC8605025; doi:10.1038/s41467-021-26999-x)
Supplement: Supplementary file 4 — Supplementary Data 1 [file 41467_2021_26999_MOESM4_ESM.xlsx]

## Sheet: Proteins
Checked	Score Mascot: A Mascot	Protein FDR Confidence: Combined	Master	Gene Symbol	Accession	Description	Coverage [%]	# PSMs	# Unique Peptides	# Peptides (by Search Engine): A Mascot	Sum PEP Score	MW [kDa]
FALSE	4806	High	Master Protein	ATG9A	Q7Z3C6	Autophagy-related protein 9A OS=Homo sapiens OX=9606 GN=ATG9A PE=1 SV=3	48	214	43	43	311.657	94.4
FALSE	1745	High	Master Protein	PC	P11498	Pyruvate carboxylase, mitochondrial OS=Homo sapiens OX=9606 GN=PC PE=1 SV=2	45	72	47	47	218.833	129.6
FALSE	2188	High	Master Protein	ATG9B	Q674R7	Autophagy-related protein 9B OS=Homo sapiens OX=9606 GN=ATG9B PE=1 SV=1	35	110	31	31	207.889	101
FALSE	1579	High	Master Protein	HSPA8	P11142	Heat shock cognate 71 kDa protein OS=Homo sapiens OX=9606 GN=HSPA8 PE=1 SV=1	54	73	32	39	194.127	70.9
FALSE	1696	High	Master Protein	TUBB	P07437	Tubulin beta chain OS=Homo sapiens OX=9606 GN=TUBB PE=1 SV=2	62	69	5	23	154.835	49.6
FALSE	1428	High	Master Protein	TUBB4B	P68371	Tubulin beta-4B chain OS=Homo sapiens OX=9606 GN=TUBB4B PE=1 SV=1	58	63	2	22	142.002	49.8
FALSE	1232	High	Master Protein	TUBB2A	Q13885	Tubulin beta-2A chain OS=Homo sapiens OX=9606 GN=TUBB2A PE=1 SV=1	53	55	3	19	124.078	49.9
FALSE	820	High	Master Protein	HSPA1B; HSPA1A	P0DMV8	Heat shock 70 kDa protein 1A OS=Homo sapiens OX=9606 GN=HSPA1A PE=1 SV=1	46	48	23	28	120.954	70
FALSE	689	High	Master Protein	ATXN2L	Q8WWM7	Ataxin-2-like protein OS=Homo sapiens OX=9606 GN=ATXN2L PE=1 SV=2	26	48	27	27	116.505	113.3
FALSE	648	High	Master Protein		O15027	Protein transport protein Sec16A OS=Homo sapiens OX=9606 GN=SEC16A PE=1 SV=4	22	37	30	30	100.992	251.7
FALSE	1020	High	Master Protein	TUBA1B	P68363	Tubulin alpha-1B chain OS=Homo sapiens OX=9606 GN=TUBA1B PE=1 SV=1	41	37	7	17	100.023	50.1
FALSE	788	High	Master Protein	HSPA5	P11021	Endoplasmic reticulum chaperone BiP OS=Homo sapiens OX=9606 GN=HSPA5 PE=1 SV=2	43	36	25	28	98.852	72.3
FALSE	988	High	Master Protein	TUBB4A	P04350	Tubulin beta-4A chain OS=Homo sapiens OX=9606 GN=TUBB4A PE=1 SV=2	51	49	2	17	98.782	49.6
FALSE	1062	High	Master Protein	TUBB3	Q13509	Tubulin beta-3 chain OS=Homo sapiens OX=9606 GN=TUBB3 PE=1 SV=2	32	40	1	13	82.66	50.4
FALSE	430	High	Master Protein	PLEC	Q15149	Plectin OS=Homo sapiens OX=9606 GN=PLEC PE=1 SV=3	9	33	30	30	81.041	531.5
FALSE	574	High	Master Protein	VIM	P08670	Vimentin OS=Homo sapiens OX=9606 GN=VIM PE=1 SV=4	63	29	25	26	80.114	53.6
FALSE	745	High	Master Protein	TUBA4A	P68366	Tubulin alpha-4A chain OS=Homo sapiens OX=9606 GN=TUBA4A PE=1 SV=1	32	27	1	11	77.113	49.9
FALSE	608	High	Master Protein	TUBB6	Q9BUF5	Tubulin beta-6 chain OS=Homo sapiens OX=9606 GN=TUBB6 PE=1 SV=1	38	36	7	15	76.769	49.8
FALSE	498	High	Master Protein	HSPB1	P04792	Heat shock protein beta-1 OS=Homo sapiens OX=9606 GN=HSPB1 PE=1 SV=2	83	18	12	12	60.555	22.8
FALSE	555	High	Master Protein	HSPA9	P38646	Stress-70 protein, mitochondrial OS=Homo sapiens OX=9606 GN=HSPA9 PE=1 SV=2	31	25	18	19	58.836	73.6
FALSE	385	High	Master Protein	ACTB	P60709	Actin, cytoplasmic 1 OS=Homo sapiens OX=9606 GN=ACTB PE=1 SV=1	27	20	10	10	53.692	41.7
FALSE	264	High	Master Protein	ACACA	Q13085	Acetyl-CoA carboxylase 1 OS=Homo sapiens OX=9606 GN=ACACA PE=1 SV=2	7	15	10	11	45.413	265.4
FALSE	389	High	Master Protein	NUFIP2	Q7Z417	Nuclear fragile X mental retardation-interacting protein 2 OS=Homo sapiens OX=9606 GN=NUFIP2 PE=1 SV=1	30	21	16	16	44.781	76.1
FALSE	363	High	Master Protein	ATP5A1	P25705	ATP synthase subunit alpha, mitochondrial OS=Homo sapiens OX=9606 GN=ATP5F1A PE=1 SV=1	23	17	12	12	43.53	59.7
FALSE	273	High	Master Protein	SLC3A2	P08195	4F2 cell-surface antigen heavy chain OS=Homo sapiens OX=9606 GN=SLC3A2 PE=1 SV=3	18	12	8	8	43.025	68
FALSE	365	High	Master Protein	KRT9	P35527	Keratin, type I cytoskeletal 9 OS=Homo sapiens OX=9606 GN=KRT9 PE=1 SV=3	27	10	9	9	42.025	62
FALSE	285	High	Master Protein	SLC25A5	P05141	ADP/ATP translocase 2 OS=Homo sapiens OX=9606 GN=SLC25A5 PE=1 SV=7	27	9	8	8	34.724	32.8
FALSE	174	High	Master Protein	PRKDC	P78527	DNA-dependent protein kinase catalytic subunit OS=Homo sapiens OX=9606 GN=PRKDC PE=1 SV=3	3	14	13	13	33.691	468.8
FALSE	258	High	Master Protein	FARSA	Q9Y285	Phenylalanine--tRNA ligase alpha subunit OS=Homo sapiens OX=9606 GN=FARSA PE=1 SV=3	14	6	4	4	30.806	57.5
FALSE	168	High	Master Protein	DNAJA1	P31689	DnaJ homolog subfamily A member 1 OS=Homo sapiens OX=9606 GN=DNAJA1 PE=1 SV=2	24	10	5	5	30.717	44.8
FALSE	139	High	Master Protein	MCCC2	Q9HCC0	Methylcrotonoyl-CoA carboxylase beta chain, mitochondrial OS=Homo sapiens OX=9606 GN=MCCC2 PE=1 SV=1	19	12	9	9	30.609	61.3
FALSE	223	High	Master Protein	KRT18	P05783	Keratin, type I cytoskeletal 18 OS=Homo sapiens OX=9606 GN=KRT18 PE=1 SV=2	32	11	9	10	30.473	48
FALSE	214	High	Master Protein	TECR	Q9NZ01	Very-long-chain enoyl-CoA reductase OS=Homo sapiens OX=9606 GN=TECR PE=1 SV=1	9	10	4	4	28.725	36
FALSE	315	High	Master Protein	EEF1A1	P68104	Elongation factor 1-alpha 1 OS=Homo sapiens OX=9606 GN=EEF1A1 PE=1 SV=1	17	11	6	6	28.356	50.1
FALSE	287	High	Master Protein	EMD	P50402	Emerin OS=Homo sapiens OX=9606 GN=EMD PE=1 SV=1	30	11	7	7	27.695	29
FALSE	153	High	Master Protein	PHGDH	O43175	D-3-phosphoglycerate dehydrogenase OS=Homo sapiens OX=9606 GN=PHGDH PE=1 SV=4	19	9	9	9	26.196	56.6
FALSE	159	High	Master Protein	BAG2	O95816	BAG family molecular chaperone regulator 2 OS=Homo sapiens OX=9606 GN=BAG2 PE=1 SV=1	47	10	8	8	26.133	23.8
FALSE	87	High	Master Protein	ATP5B	P06576	ATP synthase subunit beta, mitochondrial OS=Homo sapiens OX=9606 GN=ATP5F1B PE=1 SV=3	19	8	6	6	26.016	56.5
FALSE	159	High	Master Protein	RPS27	P42677	40S ribosomal protein S27 OS=Homo sapiens OX=9606 GN=RPS27 PE=1 SV=3	36	9	4	5	25.36	9.5
FALSE	232	High	Master Protein	HSPD1	P10809	60 kDa heat shock protein, mitochondrial OS=Homo sapiens OX=9606 GN=HSPD1 PE=1 SV=2	15	6	4	4	24.725	61
FALSE	170	High	Master Protein	CPS1	P31327	Carbamoyl-phosphate synthase [ammonia], mitochondrial OS=Homo sapiens OX=9606 GN=CPS1 PE=1 SV=2	6	8	8	8	24.315	164.8
FALSE	184	High	Master Protein	ATP1A1	P05023	Sodium/potassium-transporting ATPase subunit alpha-1 OS=Homo sapiens OX=9606 GN=ATP1A1 PE=1 SV=1	9	11	9	9	22.748	112.8
FALSE	107	High	Master Protein	ATP2A2	P16615	Sarcoplasmic/endoplasmic reticulum calcium ATPase 2 OS=Homo sapiens OX=9606 GN=ATP2A2 PE=1 SV=1	9	8	7	7	22.322	114.7
FALSE	156	High	Master Protein	PRSS56	P0CW18	Serine protease 56 OS=Homo sapiens OX=9606 GN=PRSS56 PE=1 SV=1	19	10	9	9	20.979	64.6
FALSE	119	High	Master Protein	KRT8	P05787	Keratin, type II cytoskeletal 8 OS=Homo sapiens OX=9606 GN=KRT8 PE=1 SV=7	19	10	7	9	19.334	53.7
FALSE	127	High	Master Protein	KRT1	P04264	Keratin, type II cytoskeletal 1 OS=Homo sapiens OX=9606 GN=KRT1 PE=1 SV=6	13	5	5	5	19.22	66
FALSE	131	High	Master Protein	SLC7A5	Q01650	Large neutral amino acids transporter small subunit 1 OS=Homo sapiens OX=9606 GN=SLC7A5 PE=1 SV=2	3	5	3	3	18.427	55
FALSE	151	High	Master Protein	RPS10	P46783	40S ribosomal protein S10 OS=Homo sapiens OX=9606 GN=RPS10 PE=1 SV=1	37	6	6	6	15.976	18.9
FALSE	108	High	Master Protein	RCN2	Q14257	Reticulocalbin-2 OS=Homo sapiens OX=9606 GN=RCN2 PE=1 SV=1	16	4	3	3	15.467	36.9
FALSE	173	High	Master Protein	SCD	O00767	Acyl-CoA desaturase OS=Homo sapiens OX=9606 GN=SCD PE=1 SV=2	7	3	1	1	14.719	41.5
FALSE	114	High	Master Protein	RPS3	P23396	40S ribosomal protein S3 OS=Homo sapiens OX=9606 GN=RPS3 PE=1 SV=2	29	4	4	4	14.127	26.7
FALSE	107	High	Master Protein	DNAJB12	Q9NXW2	DnaJ homolog subfamily B member 12 OS=Homo sapiens OX=9606 GN=DNAJB12 PE=1 SV=5	20	6	6	6	14.085	41.8
FALSE	102	High	Master Protein	RPS16	P62249	40S ribosomal protein S16 OS=Homo sapiens OX=9606 GN=RPS16 PE=1 SV=2	23	5	4	4	13.865	16.4
FALSE	144	High	Master Protein	TUBA4B	Q9H853	Putative tubulin-like protein alpha-4B OS=Homo sapiens OX=9606 GN=TUBA4B PE=5 SV=2	11	3	1	2	13.465	27.5
FALSE	68	High	Master Protein	PGRMC1	O00264	Membrane-associated progesterone receptor component 1 OS=Homo sapiens OX=9606 GN=PGRMC1 PE=1 SV=3	16	5	4	4	13.439	21.7
FALSE	81	High	Master Protein	RPN1	P04843	Dolichyl-diphosphooligosaccharide--protein glycosyltransferase subunit 1 OS=Homo sapiens OX=9606 GN=RPN1 PE=1 SV=1	10	4	4	4	12.672	68.5
FALSE	90	High	Master Protein	UBA52	P62987	Ubiquitin-60S ribosomal protein L40 OS=Homo sapiens OX=9606 GN=UBA52 PE=1 SV=2	47	9	6	6	12.546	14.7
FALSE	81	High	Master Protein	TIMM50	Q3ZCQ8	Mitochondrial import inner membrane translocase subunit TIM50 OS=Homo sapiens OX=9606 GN=TIMM50 PE=1 SV=2	12	4	3	3	12.249	39.6
FALSE	92	High	Master Protein	SLC25A3	Q00325	Phosphate carrier protein, mitochondrial OS=Homo sapiens OX=9606 GN=SLC25A3 PE=1 SV=2	13	7	5	5	12.208	40.1
FALSE	86	High	Master Protein	MCCC1	Q96RQ3	Methylcrotonoyl-CoA carboxylase subunit alpha, mitochondrial OS=Homo sapiens OX=9606 GN=MCCC1 PE=1 SV=3	7	3	3	3	12.167	80.4
FALSE	51	High	Master Protein	RPL13	P26373	60S ribosomal protein L13 OS=Homo sapiens OX=9606 GN=RPL13 PE=1 SV=4	29	6	5	5	12.104	24.2
FALSE	75	High	Master Protein	AIFM1	O95831	Apoptosis-inducing factor 1, mitochondrial OS=Homo sapiens OX=9606 GN=AIFM1 PE=1 SV=1	10	5	4	4	11.965	66.9
FALSE	94	High	Master Protein	PDCD6	O75340	Programmed cell death protein 6 OS=Homo sapiens OX=9606 GN=PDCD6 PE=1 SV=1	29	3	3	3	11.65	21.9
FALSE	84	High	Master Protein	RPS17; RPS17L	P08708	40S ribosomal protein S17 OS=Homo sapiens OX=9606 GN=RPS17 PE=1 SV=2	44	4	4	4	11.277	15.5
FALSE	88	High	Master Protein	IRAK1	P51617	Interleukin-1 receptor-associated kinase 1 OS=Homo sapiens OX=9606 GN=IRAK1 PE=1 SV=2	7	2	2	2	10.77	76.5
FALSE	59	High	Master Protein	AKAP8L	Q9ULX6	A-kinase anchor protein 8-like OS=Homo sapiens OX=9606 GN=AKAP8L PE=1 SV=4	12	6	5	5	10.625	71.6
FALSE	72	High	Master Protein	RPL23	P62829	60S ribosomal protein L23 OS=Homo sapiens OX=9606 GN=RPL23 PE=1 SV=1	20	3	2	2	10.592	14.9
FALSE	53	High	Master Protein	MLF2	Q15773	Myeloid leukemia factor 2 OS=Homo sapiens OX=9606 GN=MLF2 PE=1 SV=1	23	3	3	3	10.533	28.1
FALSE	93	High	Master Protein	PPIA	P62937	Peptidyl-prolyl cis-trans isomerase A OS=Homo sapiens OX=9606 GN=PPIA PE=1 SV=2	18	3	2	2	10.442	18
FALSE	69	High	Master Protein	NOTCH2	Q04721	Neurogenic locus notch homolog protein 2 OS=Homo sapiens OX=9606 GN=NOTCH2 PE=1 SV=3	3	5	5	5	10.338	265.2
FALSE	69	High	Master Protein	RPS27L	Q71UM5	40S ribosomal protein S27-like OS=Homo sapiens OX=9606 GN=RPS27L PE=1 SV=3	30	4	2	3	10.286	9.5
FALSE	61	High	Master Protein	GCN1L1; GCN1	Q92616	eIF-2-alpha kinase activator GCN1 OS=Homo sapiens OX=9606 GN=GCN1 PE=1 SV=6	2	4	4	4	10.235	292.6
FALSE	97	High	Master Protein	RPL38	P63173	60S ribosomal protein L38 OS=Homo sapiens OX=9606 GN=RPL38 PE=1 SV=2	19	2	1	1	10.171	8.2
FALSE	93	High	Master Protein	TFRC	P02786	Transferrin receptor protein 1 OS=Homo sapiens OX=9606 GN=TFRC PE=1 SV=2	5	3	3	3	10.084	84.8
FALSE	84	High	Master Protein	KRT7	P08729	Keratin, type II cytoskeletal 7 OS=Homo sapiens OX=9606 GN=KRT7 PE=1 SV=5	12	4	2	4	10.076	51.4
FALSE	83	High	Master Protein	DBT	P11182	Lipoamide acyltransferase component of branched-chain alpha-keto acid dehydrogenase complex, mitochondrial OS=Homo sapiens OX=9606 GN=DBT PE=1 SV=3	7	4	3	3	9.712	53.5
FALSE	46	High	Master Protein	ATAD3A	Q9NVI7	ATPase family AAA domain-containing protein 3A OS=Homo sapiens OX=9606 GN=ATAD3A PE=1 SV=2	9	4	4	4	9.628	71.3
FALSE	107	High	Master Protein	RPS18	P62269	40S ribosomal protein S18 OS=Homo sapiens OX=9606 GN=RPS18 PE=1 SV=3	20	4	3	3	9.46	17.7
FALSE	116	High	Master Protein	HIGD1A	Q9Y241	HIG1 domain family member 1A, mitochondrial OS=Homo sapiens OX=9606 GN=HIGD1A PE=1 SV=1	23	2	2	2	9.381	10.1
FALSE	86	High	Master Protein	ESYT2	A0FGR8	Extended synaptotagmin-2 OS=Homo sapiens OX=9606 GN=ESYT2 PE=1 SV=1	4	4	3	3	9.171	102.3
FALSE	71	High	Master Protein	PABPC1	P11940	Polyadenylate-binding protein 1 OS=Homo sapiens OX=9606 GN=PABPC1 PE=1 SV=2	6	4	4	4	9.143	70.6
FALSE	60	High	Master Protein	RPS14	P62263	40S ribosomal protein S14 OS=Homo sapiens OX=9606 GN=RPS14 PE=1 SV=3	26	6	4	4	9.091	16.3
FALSE	87	High	Master Protein	SQSTM1	Q13501	Sequestosome-1 OS=Homo sapiens OX=9606 GN=SQSTM1 PE=1 SV=1	9	2	2	2	9.052	47.7
FALSE	68	High	Master Protein	FAM195B; MCRIP1	C9JLW8	Mapk-regulated corepressor-interacting protein 1 OS=Homo sapiens OX=9606 GN=MCRIP1 PE=1 SV=1	40	3	3	3	8.857	10.9
FALSE	87	High	Master Protein	SSR3	Q9UNL2	Translocon-associated protein subunit gamma OS=Homo sapiens OX=9606 GN=SSR3 PE=1 SV=1	10	3	2	2	8.852	21.1
FALSE	53	High	Master Protein	HSP90AB1	P08238	Heat shock protein HSP 90-beta OS=Homo sapiens OX=9606 GN=HSP90AB1 PE=1 SV=4	2	3	2	2	8.747	83.2
FALSE	69	High	Master Protein	CHP1	Q99653	Calcineurin B homologous protein 1 OS=Homo sapiens OX=9606 GN=CHP1 PE=1 SV=3	24	3	3	3	8.633	22.4
FALSE	53	High	Master Protein	DSP	P15924	Desmoplakin OS=Homo sapiens OX=9606 GN=DSP PE=1 SV=3	1	3	3	3	8.377	331.6
FALSE	63	High	Master Protein	MYL6	P60660	Myosin light polypeptide 6 OS=Homo sapiens OX=9606 GN=MYL6 PE=1 SV=2	19	2	2	2	8.073	16.9
FALSE	81	High	Master Protein	RPL24	P83731	60S ribosomal protein L24 OS=Homo sapiens OX=9606 GN=RPL24 PE=1 SV=1	16	3	3	3	7.979	17.8
FALSE	79	High	Master Protein	BTAF1	O14981	TATA-binding protein-associated factor 172 OS=Homo sapiens OX=9606 GN=BTAF1 PE=1 SV=2	1	2	2	2	7.864	206.8
FALSE	43	High	Master Protein	SLC1A5	Q15758	Neutral amino acid transporter B(0) OS=Homo sapiens OX=9606 GN=SLC1A5 PE=1 SV=2	7	3	2	2	7.654	56.6
FALSE	17	High	Master Protein	ABCF2	Q9UG63	ATP-binding cassette sub-family F member 2 OS=Homo sapiens OX=9606 GN=ABCF2 PE=1 SV=2	4	3	2	2	7.603	71.2
FALSE	91	High	Master Protein	SRPRB	Q9Y5M8	Signal recognition particle receptor subunit beta OS=Homo sapiens OX=9606 GN=SRPRB PE=1 SV=3	7	1	1	1	7.51	29.7
FALSE	25	High	Master Protein	CDC42EP1	Q00587	Cdc42 effector protein 1 OS=Homo sapiens OX=9606 GN=CDC42EP1 PE=1 SV=1	14	4	4	4	7.414	40.3
FALSE	64	High	Master Protein	LARP1	Q6PKG0	La-related protein 1 OS=Homo sapiens OX=9606 GN=LARP1 PE=1 SV=2	3	2	2	2	7.323	123.4
FALSE	29	High	Master Protein	TUFM	P49411	Elongation factor Tu, mitochondrial OS=Homo sapiens OX=9606 GN=TUFM PE=1 SV=2	12	3	3	3	7.283	49.5
FALSE	49	High	Master Protein	AKAP8	O43823	A-kinase anchor protein 8 OS=Homo sapiens OX=9606 GN=AKAP8 PE=1 SV=1	9	3	3	3	7.281	76.1
FALSE	52	High	Master Protein	TRIM28	Q13263	Transcription intermediary factor 1-beta OS=Homo sapiens OX=9606 GN=TRIM28 PE=1 SV=5	6	2	2	2	7.208	88.5
FALSE	55	High	Master Protein	SLC39A10	Q9ULF5	Zinc transporter ZIP10 OS=Homo sapiens OX=9606 GN=SLC39A10 PE=1 SV=2	5	4	4	4	7.104	94.1
FALSE	72	High	Master Protein	EEF1G	P26641	Elongation factor 1-gamma OS=Homo sapiens OX=9606 GN=EEF1G PE=1 SV=3	10	5	4	4	7.069	50.1
FALSE	60	High	Master Protein	PGAM5	Q96HS1	Serine/threonine-protein phosphatase PGAM5, mitochondrial OS=Homo sapiens OX=9606 GN=PGAM5 PE=1 SV=2	12	3	3	3	7.044	32
FALSE	46	High	Master Protein	RPL27A	P46776	60S ribosomal protein L27a OS=Homo sapiens OX=9606 GN=RPL27A PE=1 SV=2	16	2	2	2	6.988	16.6
FALSE	56	High	Master Protein	RPL7	P18124	60S ribosomal protein L7 OS=Homo sapiens OX=9606 GN=RPL7 PE=1 SV=1	13	2	2	2	6.914	29.2
FALSE	66	High	Master Protein	TCP1	P17987	T-complex protein 1 subunit alpha OS=Homo sapiens OX=9606 GN=TCP1 PE=1 SV=1	4	2	2	2	6.912	60.3
FALSE	61	High	Master Protein	SEC13	P55735	Protein SEC13 homolog OS=Homo sapiens OX=9606 GN=SEC13 PE=1 SV=3	8	2	1	1	6.843	35.5
FALSE	91	High	Master Protein	RPS11	P62280	40S ribosomal protein S11 OS=Homo sapiens OX=9606 GN=RPS11 PE=1 SV=3	20	4	3	3	6.816	18.4
FALSE	57	High	Master Protein	KPNB1	Q14974	Importin subunit beta-1 OS=Homo sapiens OX=9606 GN=KPNB1 PE=1 SV=2	3	2	2	2	6.736	97.1
FALSE	65	High	Master Protein	GALK1	P51570	Galactokinase OS=Homo sapiens OX=9606 GN=GALK1 PE=1 SV=1	7	2	2	2	6.69	42.2
FALSE	79	High	Master Protein	LSM12; LSM12P1	Q3MHD2	Protein LSM12 homolog OS=Homo sapiens OX=9606 GN=LSM12 PE=1 SV=2	14	2	2	2	6.675	21.7
FALSE	40	High	Master Protein	HBA2; HBA1	P69905	Hemoglobin subunit alpha OS=Homo sapiens OX=9606 GN=HBA1 PE=1 SV=2	22	2	2	2	6.576	15.2
FALSE	52	High	Master Protein	RPS20	P60866	40S ribosomal protein S20 OS=Homo sapiens OX=9606 GN=RPS20 PE=1 SV=1	25	2	2	2	6.561	13.4
FALSE	49	High	Master Protein	EEF2	P13639	Elongation factor 2 OS=Homo sapiens OX=9606 GN=EEF2 PE=1 SV=4	5	2	2	2	6.495	95.3
FALSE	69	High	Master Protein	ALB	P02768	Albumin OS=Homo sapiens OX=9606 GN=ALB PE=1 SV=2	2	2	1	1	6.338	69.3
FALSE	45	High	Master Protein	XPO1	O14980	Exportin-1 OS=Homo sapiens OX=9606 GN=XPO1 PE=1 SV=1	2	2	2	2	6.239	123.3
FALSE	72	High	Master Protein	RPS12	P25398	40S ribosomal protein S12 OS=Homo sapiens OX=9606 GN=RPS12 PE=1 SV=3	17	1	1	1	6.207	14.5
FALSE	48	High	Master Protein	EPRS	P07814	Bifunctional glutamate/proline--tRNA ligase OS=Homo sapiens OX=9606 GN=EPRS1 PE=1 SV=5	2	3	3	3	6.131	170.5
FALSE	88	High	Master Protein	RPS9	P46781	40S ribosomal protein S9 OS=Homo sapiens OX=9606 GN=RPS9 PE=1 SV=3	12	2	2	2	6.055	22.6
FALSE	102	High	Master Protein	SLC25A10	Q9UBX3	Mitochondrial dicarboxylate carrier OS=Homo sapiens OX=9606 GN=SLC25A10 PE=1 SV=2	8	1	1	1	5.88	31.3
FALSE	76	High	Master Protein	HAX1	O00165	HCLS1-associated protein X-1 OS=Homo sapiens OX=9606 GN=HAX1 PE=1 SV=2	15	3	3	3	5.787	31.6
FALSE	32	High	Master Protein	ACADM	P11310	Medium-chain specific acyl-CoA dehydrogenase, mitochondrial OS=Homo sapiens OX=9606 GN=ACADM PE=1 SV=1	15	3	3	3	5.68	46.6
FALSE	47	High	Master Protein	CHAMP1	Q96JM3	Chromosome alignment-maintaining phosphoprotein 1 OS=Homo sapiens OX=9606 GN=CHAMP1 PE=1 SV=2	4	3	3	3	5.655	89
FALSE	59	High	Master Protein	RPS5	P46782	40S ribosomal protein S5 OS=Homo sapiens OX=9606 GN=RPS5 PE=1 SV=4	22	3	3	3	5.43	22.9
FALSE	42	High	Master Protein		Q8IY17	Patatin-like phospholipase domain-containing protein 6 OS=Homo sapiens OX=9606 GN=PNPLA6 PE=1 SV=3	1	1	1	1	5.422	150.9
FALSE	44	High	Master Protein	RPS6	P62753	40S ribosomal protein S6 OS=Homo sapiens OX=9606 GN=RPS6 PE=1 SV=1	8	1	1	1	5.396	28.7
FALSE	40	High	Master Protein	TMEM41B	Q5BJD5	Transmembrane protein 41B OS=Homo sapiens OX=9606 GN=TMEM41B PE=1 SV=1	7	2	1	1	5.306	32.5
FALSE	51	High	Master Protein	BSG	P35613	Basigin OS=Homo sapiens OX=9606 GN=BSG PE=1 SV=2	6	2	2	2	5.176	42.2
FALSE	38	High	Master Protein	GCDH	Q92947	Glutaryl-CoA dehydrogenase, mitochondrial OS=Homo sapiens OX=9606 GN=GCDH PE=1 SV=1	8	2	2	2	5.131	48.1
FALSE	48	High	Master Protein		Q9Y679	Lipid droplet-regulating VLDL assembly factor AUP1 OS=Homo sapiens OX=9606 GN=AUP1 PE=1 SV=2	6	3	2	2	5.103	45.8
FALSE	56	High	Master Protein	PRDX1	Q06830	Peroxiredoxin-1 OS=Homo sapiens OX=9606 GN=PRDX1 PE=1 SV=1	12	2	2	2	5.091	22.1
FALSE	28	High	Master Protein	UBL4A	P11441	Ubiquitin-like protein 4A OS=Homo sapiens OX=9606 GN=UBL4A PE=1 SV=1	17	2	2	2	5.007	17.8
FALSE	35	High	Master Protein	HNRNPM	P52272	Heterogeneous nuclear ribonucleoprotein M OS=Homo sapiens OX=9606 GN=HNRNPM PE=1 SV=3	3	2	2	2	4.988	77.5
FALSE	33	High	Master Protein	COX5A	P20674	Cytochrome c oxidase subunit 5A, mitochondrial OS=Homo sapiens OX=9606 GN=COX5A PE=1 SV=2	17	2	2	2	4.935	16.8
FALSE	33	High	Master Protein	LGALS1	P09382	Galectin-1 OS=Homo sapiens OX=9606 GN=LGALS1 PE=1 SV=2	28	3	3	3	4.896	14.7
FALSE	39	High	Master Protein	FAM203B; FAM203A; HGH1	Q9BTY7	Protein HGH1 homolog OS=Homo sapiens OX=9606 GN=HGH1 PE=1 SV=1	6	1	1	1	4.867	42.1
FALSE	43	High	Master Protein	RPL11	P62913	60S ribosomal protein L11 OS=Homo sapiens OX=9606 GN=RPL11 PE=1 SV=2	12	2	2	2	4.791	20.2
FALSE	25	High	Master Protein	IPO9	Q96P70	Importin-9 OS=Homo sapiens OX=9606 GN=IPO9 PE=1 SV=3	1	2	1	1	4.777	115.9
FALSE	31	High	Master Protein	SLC25A13	Q9UJS0	Calcium-binding mitochondrial carrier protein Aralar2 OS=Homo sapiens OX=9606 GN=SLC25A13 PE=1 SV=2	3	1	1	1	4.759	74.1
FALSE	34	High	Master Protein	SERPINH1	P50454	Serpin H1 OS=Homo sapiens OX=9606 GN=SERPINH1 PE=1 SV=2	9	2	2	2	4.754	46.4
FALSE	51	High	Master Protein	KRT19	P08727	Keratin, type I cytoskeletal 19 OS=Homo sapiens OX=9606 GN=KRT19 PE=1 SV=4	5	2	1	2	4.733	44.1
FALSE	65	High	Master Protein	DPM1	O60762	Dolichol-phosphate mannosyltransferase subunit 1 OS=Homo sapiens OX=9606 GN=DPM1 PE=1 SV=1	7	2	2	2	4.705	29.6
FALSE	34	High	Master Protein	SSR4	P51571	Translocon-associated protein subunit delta OS=Homo sapiens OX=9606 GN=SSR4 PE=1 SV=1	16	2	2	2	4.577	19
FALSE	46	High	Master Protein	ENDOD1	O94919	Endonuclease domain-containing 1 protein OS=Homo sapiens OX=9606 GN=ENDOD1 PE=1 SV=2	4	2	2	2	4.549	55
FALSE	45	High	Master Protein	DYNC1H1	Q14204	Cytoplasmic dynein 1 heavy chain 1 OS=Homo sapiens OX=9606 GN=DYNC1H1 PE=1 SV=5	1	1	1	1	4.548	532.1
FALSE	77	High	Master Protein	CTAG1A; CTAG1B	P78358	Cancer/testis antigen 1 OS=Homo sapiens OX=9606 GN=CTAG1A PE=1 SV=1	26	1	1	1	4.521	18
FALSE	36	High	Master Protein	ICAM1	P05362	Intercellular adhesion molecule 1 OS=Homo sapiens OX=9606 GN=ICAM1 PE=1 SV=2	7	3	3	3	4.504	57.8
FALSE	24	High	Master Protein	SCAMP3	O14828	Secretory carrier-associated membrane protein 3 OS=Homo sapiens OX=9606 GN=SCAMP3 PE=1 SV=3	13	2	2	2	4.483	38.3
FALSE	29	High	Master Protein	IGBP1	P78318	Immunoglobulin-binding protein 1 OS=Homo sapiens OX=9606 GN=IGBP1 PE=1 SV=1	6	1	1	1	4.345	39.2
FALSE	42	High	Master Protein	DNAJA2	O60884	DnaJ homolog subfamily A member 2 OS=Homo sapiens OX=9606 GN=DNAJA2 PE=1 SV=1	3	2	1	1	4.21	45.7
FALSE	23	High	Master Protein	ALDOA	P04075	Fructose-bisphosphate aldolase A OS=Homo sapiens OX=9606 GN=ALDOA PE=1 SV=2	11	2	2	2	4.159	39.4
FALSE	60	High	Master Protein	MYH9	P35579	Myosin-9 OS=Homo sapiens OX=9606 GN=MYH9 PE=1 SV=4	2	2	2	2	4.084	226.4
FALSE	70	High	Master Protein	GOSR1	O95249	Golgi SNAP receptor complex member 1 OS=Homo sapiens OX=9606 GN=GOSR1 PE=1 SV=1	5	1	1	1	4.041	28.6
FALSE	58	High	Master Protein	RAB13	P51153	Ras-related protein Rab-13 OS=Homo sapiens OX=9606 GN=RAB13 PE=1 SV=1	7	1	1	1	3.996	22.8
FALSE	62	High	Master Protein	APOL2	Q9BQE5	Apolipoprotein L2 OS=Homo sapiens OX=9606 GN=APOL2 PE=1 SV=1	3	1	1	1	3.965	37.1
FALSE	33	High	Master Protein	FAF2	Q96CS3	FAS-associated factor 2 OS=Homo sapiens OX=9606 GN=FAF2 PE=1 SV=2	3	1	1	1	3.814	52.6
FALSE	43	High	Master Protein	NDUFS3	O75489	NADH dehydrogenase [ubiquinone] iron-sulfur protein 3, mitochondrial OS=Homo sapiens OX=9606 GN=NDUFS3 PE=1 SV=1	5	1	1	1	3.785	30.2
FALSE	32	High	Master Protein	YBEY	P58557	Endoribonuclease YbeY OS=Homo sapiens OX=9606 GN=YBEY PE=1 SV=2	10	1	1	1	3.747	19.3
FALSE	48	High	Master Protein	YTHDF2	Q9Y5A9	YTH domain-containing family protein 2 OS=Homo sapiens OX=9606 GN=YTHDF2 PE=1 SV=2	2	1	1	1	3.722	62.3
FALSE	0	High	Master Protein	AFG3L2	Q9Y4W6	AFG3-like protein 2 OS=Homo sapiens OX=9606 GN=AFG3L2 PE=1 SV=2	2	1	1	1	3.704	88.5
FALSE	28	High	Master Protein	ERF	P50548	ETS domain-containing transcription factor ERF OS=Homo sapiens OX=9606 GN=ERF PE=1 SV=2	4	1	1	1	3.688	58.7
FALSE	32	High	Master Protein	SLC39A6	Q13433	Zinc transporter ZIP6 OS=Homo sapiens OX=9606 GN=SLC39A6 PE=1 SV=3	3	2	2	2	3.683	85
FALSE	33	High	Master Protein	GANAB	Q14697	Neutral alpha-glucosidase AB OS=Homo sapiens OX=9606 GN=GANAB PE=1 SV=3	2	1	1	1	3.65	106.8
FALSE	40	High	Master Protein	SPTLC1	O15269	Serine palmitoyltransferase 1 OS=Homo sapiens OX=9606 GN=SPTLC1 PE=1 SV=1	3	1	1	1	3.64	52.7
FALSE	51	High	Master Protein	VPS4A	Q9UN37	Vacuolar protein sorting-associated protein 4A OS=Homo sapiens OX=9606 GN=VPS4A PE=1 SV=1	6	2	2	2	3.596	48.9
FALSE	38	High	Master Protein	FAM120A	Q9NZB2	Constitutive coactivator of PPAR-gamma-like protein 1 OS=Homo sapiens OX=9606 GN=FAM120A PE=1 SV=2	1	1	1	1	3.575	121.8
FALSE	25	High	Master Protein	G3BP2	Q9UN86	Ras GTPase-activating protein-binding protein 2 OS=Homo sapiens OX=9606 GN=G3BP2 PE=1 SV=2	5	2	2	2	3.563	54.1
FALSE	18	High	Master Protein	DNAJA3	Q96EY1	DnaJ homolog subfamily A member 3, mitochondrial OS=Homo sapiens OX=9606 GN=DNAJA3 PE=1 SV=2	6	2	2	2	3.492	52.5
FALSE	32	High	Master Protein	LRP10	Q7Z4F1	Low-density lipoprotein receptor-related protein 10 OS=Homo sapiens OX=9606 GN=LRP10 PE=1 SV=2	3	1	1	1	3.489	76.1
FALSE	34	High	Master Protein	CANX	P27824	Calnexin OS=Homo sapiens OX=9606 GN=CANX PE=1 SV=2	4	2	2	2	3.483	67.5
FALSE	43	High	Master Protein	HLA-A	P04439	HLA class I histocompatibility antigen, A alpha chain OS=Homo sapiens OX=9606 GN=HLA-A PE=1 SV=2	4	1	1	1	3.443	40.8
FALSE	51	High	Master Protein	UBE2G2	P60604	Ubiquitin-conjugating enzyme E2 G2 OS=Homo sapiens OX=9606 GN=UBE2G2 PE=1 SV=1	10	2	2	2	3.412	18.6
FALSE	31	High	Master Protein	FAM195A; MCRIP2	Q9BUT9	MAPK regulated corepressor interacting protein 2 OS=Homo sapiens OX=9606 GN=MCRIP2 PE=1 SV=2	23	2	2	2	3.394	17.8
FALSE	46	High	Master Protein	YME1L1	Q96TA2	ATP-dependent zinc metalloprotease YME1L1 OS=Homo sapiens OX=9606 GN=YME1L1 PE=1 SV=2	2	1	1	1	3.383	86.4
FALSE	36	High	Master Protein	NAV1	Q8NEY1	Neuron navigator 1 OS=Homo sapiens OX=9606 GN=NAV1 PE=1 SV=2	1	2	2	2	3.362	202.3
FALSE	30	High	Master Protein	ACACB	O00763	Acetyl-CoA carboxylase 2 OS=Homo sapiens OX=9606 GN=ACACB PE=1 SV=3	1	2	1	2	3.297	276.4
FALSE	34	High	Master Protein	ALG1	Q9BT22	Chitobiosyldiphosphodolichol beta-mannosyltransferase OS=Homo sapiens OX=9606 GN=ALG1 PE=1 SV=2	3	1	1	1	3.252	52.5
FALSE	34	High	Master Protein	CSTB	P04080	Cystatin-B OS=Homo sapiens OX=9606 GN=CSTB PE=1 SV=2	12	1	1	1	3.249	11.1
FALSE	0	High	Master Protein	POLR1C	O15160	DNA-directed RNA polymerases I and III subunit RPAC1 OS=Homo sapiens OX=9606 GN=POLR1C PE=1 SV=1	9	2	2	2	3.236	39.2
FALSE	22	High	Master Protein	MAT2A	P31153	S-adenosylmethionine synthase isoform type-2 OS=Homo sapiens OX=9606 GN=MAT2A PE=1 SV=1	4	1	1	1	3.234	43.6
FALSE	24	High	Master Protein	LDHB	P07195	L-lactate dehydrogenase B chain OS=Homo sapiens OX=9606 GN=LDHB PE=1 SV=2	4	1	1	1	3.23	36.6
FALSE	62	High	Master Protein	HNRNPF	P52597	Heterogeneous nuclear ribonucleoprotein F OS=Homo sapiens OX=9606 GN=HNRNPF PE=1 SV=3	7	2	2	2	3.182	45.6
FALSE	39	High	Master Protein	SDF4	Q9BRK5	45 kDa calcium-binding protein OS=Homo sapiens OX=9606 GN=SDF4 PE=1 SV=1	5	2	2	2	3.146	41.8
FALSE	20	High	Master Protein	GPR64; ADGRG2	Q8IZP9	Adhesion G-protein coupled receptor G2 OS=Homo sapiens OX=9606 GN=ADGRG2 PE=1 SV=2	2	1	1	1	3.135	111.5
FALSE	46	High	Master Protein	RPS23	P62266	40S ribosomal protein S23 OS=Homo sapiens OX=9606 GN=RPS23 PE=1 SV=3	8	1	1	1	3.116	15.8
FALSE	53	High	Master Protein	RPS29	P62273	40S ribosomal protein S29 OS=Homo sapiens OX=9606 GN=RPS29 PE=1 SV=2	20	3	1	1	3.093	6.7
FALSE	36	High	Master Protein	PFDN2	Q9UHV9	Prefoldin subunit 2 OS=Homo sapiens OX=9606 GN=PFDN2 PE=1 SV=1	8	1	1	1	3.081	16.6
FALSE	53	High	Master Protein	PSMC2	P35998	26S proteasome regulatory subunit 7 OS=Homo sapiens OX=9606 GN=PSMC2 PE=1 SV=3	3	1	1	1	3.079	48.6
FALSE	40	High	Master Protein	FAR1	Q8WVX9	Fatty acyl-CoA reductase 1 OS=Homo sapiens OX=9606 GN=FAR1 PE=1 SV=1	2	1	1	1	3.07	59.3
FALSE	49	High	Master Protein	EEF1E1	O43324	Eukaryotic translation elongation factor 1 epsilon-1 OS=Homo sapiens OX=9606 GN=EEF1E1 PE=1 SV=1	6	1	1	1	3.066	19.8
FALSE	21	High	Master Protein	ANTXR1	Q9H6X2	Anthrax toxin receptor 1 OS=Homo sapiens OX=9606 GN=ANTXR1 PE=1 SV=2	2	1	1	1	3.038	62.7
FALSE	42	High	Master Protein	UBAC2	Q8NBM4	Ubiquitin-associated domain-containing protein 2 OS=Homo sapiens OX=9606 GN=UBAC2 PE=1 SV=1	3	1	1	1	3.024	38.9
FALSE	27	High	Master Protein	NCLN	Q969V3	Nicalin OS=Homo sapiens OX=9606 GN=NCLN PE=1 SV=2	2	1	1	1	3.021	62.9
FALSE	22	High	Master Protein	BNIP3	Q12983	BCL2/adenovirus E1B 19 kDa protein-interacting protein 3 OS=Homo sapiens OX=9606 GN=BNIP3 PE=1 SV=3	4	1	1	1	3.015	27.8
FALSE	30	High	Master Protein	SMOC1	Q9H4F8	SPARC-related modular calcium-binding protein 1 OS=Homo sapiens OX=9606 GN=SMOC1 PE=1 SV=1	3	1	1	1	3.007	48.1
FALSE	60	High	Master Protein	RPL37	P61927	60S ribosomal protein L37 OS=Homo sapiens OX=9606 GN=RPL37 PE=1 SV=2	9	1	1	1	2.947	11.1
FALSE	0	High	Master Protein	BCKDHA	P12694	2-oxoisovalerate dehydrogenase subunit alpha, mitochondrial OS=Homo sapiens OX=9606 GN=BCKDHA PE=1 SV=2	4	1	1	1	2.907	50.4
FALSE	35	High	Master Protein	RPL19	P84098	60S ribosomal protein L19 OS=Homo sapiens OX=9606 GN=RPL19 PE=1 SV=1	11	2	2	2	2.866	23.5
FALSE	33	High	Master Protein	GBF1	Q92538	Golgi-specific brefeldin A-resistance guanine nucleotide exchange factor 1 OS=Homo sapiens OX=9606 GN=GBF1 PE=1 SV=2	1	1	1	1	2.807	206.3
FALSE	27	High	Master Protein	PDHA1	P08559	Pyruvate dehydrogenase E1 component subunit alpha, somatic form, mitochondrial OS=Homo sapiens OX=9606 GN=PDHA1 PE=1 SV=3	3	1	1	1	2.738	43.3
FALSE	16	High	Master Protein	INF2	Q27J81	Inverted formin-2 OS=Homo sapiens OX=9606 GN=INF2 PE=1 SV=2	1	1	1	1	2.738	135.5
FALSE	49	High	Master Protein	UBIAD1	Q9Y5Z9	UbiA prenyltransferase domain-containing protein 1 OS=Homo sapiens OX=9606 GN=UBIAD1 PE=1 SV=1	3	1	1	1	2.708	36.8
FALSE	22	High	Master Protein	MYPN	Q86TC9	Myopalladin OS=Homo sapiens OX=9606 GN=MYPN PE=1 SV=2	2	1	1	1	2.701	145.2
FALSE	25	High	Master Protein	LPCAT1	Q8NF37	Lysophosphatidylcholine acyltransferase 1 OS=Homo sapiens OX=9606 GN=LPCAT1 PE=1 SV=2	2	1	1	1	2.689	59.1
FALSE	29	High	Master Protein	RPLP1	P05386	60S acidic ribosomal protein P1 OS=Homo sapiens OX=9606 GN=RPLP1 PE=1 SV=1	14	1	1	1	2.68	11.5
FALSE	31	High	Master Protein	ATP5I	P56385	ATP synthase subunit e, mitochondrial OS=Homo sapiens OX=9606 GN=ATP5ME PE=1 SV=2	20	1	1	1	2.671	7.9
FALSE	17	High	Master Protein	CXCR4	P61073	C-X-C chemokine receptor type 4 OS=Homo sapiens OX=9606 GN=CXCR4 PE=1 SV=1	5	1	1	1	2.654	39.7
FALSE	28	High	Master Protein	VAMP3	Q15836	Vesicle-associated membrane protein 3 OS=Homo sapiens OX=9606 GN=VAMP3 PE=1 SV=3	17	1	1	1	2.648	11.3
FALSE	19	High	Master Protein	RAP1B	P61224	Ras-related protein Rap-1b OS=Homo sapiens OX=9606 GN=RAP1B PE=1 SV=1	8	1	1	1	2.526	20.8
FALSE	35	High	Master Protein	NDUFA5	Q16718	NADH dehydrogenase [ubiquinone] 1 alpha subcomplex subunit 5 OS=Homo sapiens OX=9606 GN=NDUFA5 PE=1 SV=3	9	1	1	1	2.5	13.5
FALSE	26	High	Master Protein	ENO1	P06733	Alpha-enolase OS=Homo sapiens OX=9606 GN=ENO1 PE=1 SV=2	3	1	1	1	2.498	47.1
FALSE	43	High	Master Protein	MON2	Q7Z3U7	Protein MON2 homolog OS=Homo sapiens OX=9606 GN=MON2 PE=1 SV=3	1	1	1	1	2.469	190.2
FALSE	28	High	Master Protein	SEC61B	P60468	Protein transport protein Sec61 subunit beta OS=Homo sapiens OX=9606 GN=SEC61B PE=1 SV=2	16	1	1	1	2.452	10
FALSE	36	High	Master Protein	CCT8	P50990	T-complex protein 1 subunit theta OS=Homo sapiens OX=9606 GN=CCT8 PE=1 SV=4	2	1	1	1	2.408	59.6
FALSE	34	High	Master Protein	G3BP1	Q13283	Ras GTPase-activating protein-binding protein 1 OS=Homo sapiens OX=9606 GN=G3BP1 PE=1 SV=1	2	1	1	1	2.405	52.1
FALSE	0	High	Master Protein	P4HA1	P13674	Prolyl 4-hydroxylase subunit alpha-1 OS=Homo sapiens OX=9606 GN=P4HA1 PE=1 SV=2	3	1	1	1	2.403	61
FALSE	21	High	Master Protein	NUP107	P57740	Nuclear pore complex protein Nup107 OS=Homo sapiens OX=9606 GN=NUP107 PE=1 SV=1	1	1	1	1	2.37	106.3
FALSE	22	High	Master Protein	NCAPH	Q15003	Condensin complex subunit 2 OS=Homo sapiens OX=9606 GN=NCAPH PE=1 SV=3	2	1	1	1	2.311	82.5
FALSE	18	High	Master Protein	ATP5C1	P36542	ATP synthase subunit gamma, mitochondrial OS=Homo sapiens OX=9606 GN=ATP5F1C PE=1 SV=1	3	1	1	1	2.268	33
FALSE	42	High	Master Protein		Q9BV68	E3 ubiquitin-protein ligase RNF126 OS=Homo sapiens OX=9606 GN=RNF126 PE=1 SV=2	3	1	1	1	2.268	33.8
FALSE	32	High	Master Protein	RNF5	Q99942	E3 ubiquitin-protein ligase RNF5 OS=Homo sapiens OX=9606 GN=RNF5 PE=1 SV=1	9	2	2	2	2.193	19.9
FALSE	14	High	Master Protein	POLD3	Q15054	DNA polymerase delta subunit 3 OS=Homo sapiens OX=9606 GN=POLD3 PE=1 SV=2	2	1	1	1	2.176	51.4
FALSE	20	High	Master Protein	RAF1	P04049	RAF proto-oncogene serine/threonine-protein kinase OS=Homo sapiens OX=9606 GN=RAF1 PE=1 SV=1	1	1	1	1	2.169	73
FALSE	0	High	Master Protein	SMC4	Q9NTJ3	Structural maintenance of chromosomes protein 4 OS=Homo sapiens OX=9606 GN=SMC4 PE=1 SV=2	1	1	1	1	2.158	147.1
FALSE	23	High	Master Protein	TRAFD1	O14545	TRAF-type zinc finger domain-containing protein 1 OS=Homo sapiens OX=9606 GN=TRAFD1 PE=1 SV=1	2	2	1	1	2.132	64.8
FALSE	24	High	Master Protein	HLA-B	P01889	HLA class I histocompatibility antigen, B alpha chain OS=Homo sapiens OX=9606 GN=HLA-B PE=1 SV=3	4	1	1	1	2.131	40.4
FALSE	0	High	Master Protein	KRT2	P35908	Keratin, type II cytoskeletal 2 epidermal OS=Homo sapiens OX=9606 GN=KRT2 PE=1 SV=2	4	1	1	1	2.103	65.4
FALSE	0	High	Master Protein	RPL21	P46778	60S ribosomal protein L21 OS=Homo sapiens OX=9606 GN=RPL21 PE=1 SV=2	8	2	2	2	2.102	18.6
FALSE	0	High	Master Protein	GAPDH	P04406	Glyceraldehyde-3-phosphate dehydrogenase OS=Homo sapiens OX=9606 GN=GAPDH PE=1 SV=3	4	1	1	1	2.079	36
FALSE	21	High	Master Protein	YIF1A	O95070	Protein YIF1A OS=Homo sapiens OX=9606 GN=YIF1A PE=1 SV=2	4	1	1	1	2.074	32
FALSE	28	High	Master Protein	YY1	P25490	Transcriptional repressor protein YY1 OS=Homo sapiens OX=9606 GN=YY1 PE=1 SV=2	2	1	1	1	2.065	44.7
FALSE	24	High	Master Protein	NME1	P15531	Nucleoside diphosphate kinase A OS=Homo sapiens OX=9606 GN=NME1 PE=1 SV=1	8	1	1	1	2.061	17.1
FALSE	41	High	Master Protein	ATP5O	P48047	ATP synthase subunit O, mitochondrial OS=Homo sapiens OX=9606 GN=ATP5PO PE=1 SV=1	5	1	1	1	2.06	23.3
FALSE	0	High	Master Protein	CCT3	P49368	T-complex protein 1 subunit gamma OS=Homo sapiens OX=9606 GN=CCT3 PE=1 SV=4	3	1	1	1	2.037	60.5
FALSE	22	High	Master Protein	KARS	Q15046	Lysine--tRNA ligase OS=Homo sapiens OX=9606 GN=KARS1 PE=1 SV=3	3	1	1	1	2.011	68
FALSE	24	High	Master Protein	BAG3	O95817	BAG family molecular chaperone regulator 3 OS=Homo sapiens OX=9606 GN=BAG3 PE=1 SV=3	2	1	1	1	1.95	61.6
FALSE	0	High	Master Protein	GNG12	Q9UBI6	Guanine nucleotide-binding protein G(I)/G(S)/G(O) subunit gamma-12 OS=Homo sapiens OX=9606 GN=GNG12 PE=1 SV=3	26	1	1	1	1.931	8
FALSE	35	High	Master Protein	TMEM209	Q96SK2	Transmembrane protein 209 OS=Homo sapiens OX=9606 GN=TMEM209 PE=1 SV=2	4	1	1	1	1.916	62.9
FALSE	26	High	Master Protein	PSMC4	P43686	26S proteasome regulatory subunit 6B OS=Homo sapiens OX=9606 GN=PSMC4 PE=1 SV=2	2	2	1	1	1.883	47.3
FALSE	0	High	Master Protein	FAM189A2	Q15884	Protein FAM189A2 OS=Homo sapiens OX=9606 GN=FAM189A2 PE=1 SV=3	2	2	1	1	1.855	49.7
FALSE	24	High	Master Protein	RPL18A	Q02543	60S ribosomal protein L18a OS=Homo sapiens OX=9606 GN=RPL18A PE=1 SV=2	4	1	1	1	1.843	20.7
FALSE	24	High	Master Protein	UBAP2L	Q14157	Ubiquitin-associated protein 2-like OS=Homo sapiens OX=9606 GN=UBAP2L PE=1 SV=2	1	1	1	1	1.778	114.5
FALSE	35	High	Master Protein	TTC27	Q6P3X3	Tetratricopeptide repeat protein 27 OS=Homo sapiens OX=9606 GN=TTC27 PE=1 SV=1	1	1	1	1	1.769	96.6
FALSE	0	High	Master Protein	GPX8	Q8TED1	Probable glutathione peroxidase 8 OS=Homo sapiens OX=9606 GN=GPX8 PE=1 SV=2	6	1	1	1	1.732	23.9
FALSE	24	High	Master Protein	DTWD2	Q8NBA8	tRNA-uridine aminocarboxypropyltransferase 2 OS=Homo sapiens OX=9606 GN=DTWD2 PE=1 SV=1	3	1	1	1	1.726	33.4
FALSE	23	High	Master Protein	SNRPD2	P62316	Small nuclear ribonucleoprotein Sm D2 OS=Homo sapiens OX=9606 GN=SNRPD2 PE=1 SV=1	6	1	1	1	1.715	13.5
FALSE	41	High	Master Protein	SNRPF	P62306	Small nuclear ribonucleoprotein F OS=Homo sapiens OX=9606 GN=SNRPF PE=1 SV=1	15	1	1	1	1.696	9.7
FALSE	27	High	Master Protein	TMEM201	Q5SNT2	Transmembrane protein 201 OS=Homo sapiens OX=9606 GN=TMEM201 PE=1 SV=1	2	1	1	1	1.691	72.2
FALSE	16	High	Master Protein	TRIM29	Q14134	Tripartite motif-containing protein 29 OS=Homo sapiens OX=9606 GN=TRIM29 PE=1 SV=2	2	1	1	1	1.686	65.8
FALSE	32	High	Master Protein	MAP7	Q14244	Ensconsin OS=Homo sapiens OX=9606 GN=MAP7 PE=1 SV=1	2	1	1	1	1.683	84
FALSE	23	High	Master Protein	RPS8	P62241	40S ribosomal protein S8 OS=Homo sapiens OX=9606 GN=RPS8 PE=1 SV=2	6	1	1	1	1.668	24.2
FALSE	35	High	Master Protein	DNAJC16	Q9Y2G8	DnaJ homolog subfamily C member 16 OS=Homo sapiens OX=9606 GN=DNAJC16 PE=2 SV=3	1	1	1	1	1.667	90.5
FALSE	29	High	Master Protein	PFKL	P17858	ATP-dependent 6-phosphofructokinase, liver type OS=Homo sapiens OX=9606 GN=PFKL PE=1 SV=6	1	1	1	1	1.665	85
FALSE	0	High	Master Protein	SDF2L1	Q9HCN8	Stromal cell-derived factor 2-like protein 1 OS=Homo sapiens OX=9606 GN=SDF2L1 PE=1 SV=2	9	1	1	1	1.661	23.6
FALSE	24	High	Master Protein	MCM7	P33993	DNA replication licensing factor MCM7 OS=Homo sapiens OX=9606 GN=MCM7 PE=1 SV=4	2	1	1	1	1.652	81.3
FALSE	25	High	Master Protein	SLC16A3	O15427	Monocarboxylate transporter 4 OS=Homo sapiens OX=9606 GN=SLC16A3 PE=1 SV=1	2	1	1	1	1.639	49.4
FALSE	0	High	Master Protein		Q9NXE4	Sphingomyelin phosphodiesterase 4 OS=Homo sapiens OX=9606 GN=SMPD4 PE=1 SV=3	1	1	1	1	1.606	97.7
FALSE	0	High	Master Protein	HEATR1	Q9H583	HEAT repeat-containing protein 1 OS=Homo sapiens OX=9606 GN=HEATR1 PE=1 SV=3	0	1	1	1	1.573	242.2
FALSE	0	High	Master Protein	RNF13	O43567	E3 ubiquitin-protein ligase RNF13 OS=Homo sapiens OX=9606 GN=RNF13 PE=1 SV=1	3	1	1	1	1.57	42.8
FALSE	22	High	Master Protein	LAS1L	Q9Y4W2	Ribosomal biogenesis protein LAS1L OS=Homo sapiens OX=9606 GN=LAS1L PE=1 SV=2	2	1	1	1	1.562	83
FALSE	32	High	Master Protein	RPS25	P62851	40S ribosomal protein S25 OS=Homo sapiens OX=9606 GN=RPS25 PE=1 SV=1	7	1	1	1	1.545	13.7
FALSE	16	High	Master Protein	ERH	P84090	Enhancer of rudimentary homolog OS=Homo sapiens OX=9606 GN=ERH PE=1 SV=1	15	1	1	1	1.538	12.3
FALSE	20	High	Master Protein	FXR1	P51114	Fragile X mental retardation syndrome-related protein 1 OS=Homo sapiens OX=9606 GN=FXR1 PE=1 SV=3	1	1	1	1	1.536	69.7
FALSE	25	High	Master Protein	HEATR6	Q6AI08	HEAT repeat-containing protein 6 OS=Homo sapiens OX=9606 GN=HEATR6 PE=1 SV=1	1	1	1	1	1.533	128.7
FALSE	0	High	Master Protein	NPR1	P16066	Atrial natriuretic peptide receptor 1 OS=Homo sapiens OX=9606 GN=NPR1 PE=1 SV=1	1	1	1	1	1.526	118.8
FALSE	21	High	Master Protein	C19orf21; MISP	Q8IVT2	Mitotic interactor and substrate of PLK1 OS=Homo sapiens OX=9606 GN=MISP PE=1 SV=1	1	1	1	1	1.488	75.3
FALSE	24	High	Master Protein	MRPS12	O15235	28S ribosomal protein S12, mitochondrial OS=Homo sapiens OX=9606 GN=MRPS12 PE=1 SV=1	9	1	1	1	1.485	15.2
FALSE	16	High	Master Protein	NAMPT	P43490	Nicotinamide phosphoribosyltransferase OS=Homo sapiens OX=9606 GN=NAMPT PE=1 SV=1	2	1	1	1	1.421	55.5
FALSE	0	High	Master Protein	NOTCH1	P46531	Neurogenic locus notch homolog protein 1 OS=Homo sapiens OX=9606 GN=NOTCH1 PE=1 SV=4	0	1	1	1	1.417	272.3
FALSE	0	High	Master Protein	TPM2	P07951	Tropomyosin beta chain OS=Homo sapiens OX=9606 GN=TPM2 PE=1 SV=1	5	1	1	1	1.417	32.8
FALSE	30	High	Master Protein	COX7B	P24311	Cytochrome c oxidase subunit 7B, mitochondrial OS=Homo sapiens OX=9606 GN=COX7B PE=1 SV=2	9	1	1	1	1.413	9.2
FALSE	0	High	Master Protein	ATP2C1	P98194	Calcium-transporting ATPase type 2C member 1 OS=Homo sapiens OX=9606 GN=ATP2C1 PE=1 SV=3	1	1	1	1	1.398	100.5
FALSE	28	High	Master Protein	LCK	P06239	Tyrosine-protein kinase Lck OS=Homo sapiens OX=9606 GN=LCK PE=1 SV=6	2	1	1	1	1.372	58
FALSE	0	High	Master Protein	CHCHD5	Q9BSY4	Coiled-coil-helix-coiled-coil-helix domain-containing protein 5 OS=Homo sapiens OX=9606 GN=CHCHD5 PE=1 SV=1	8	1	1	1	1.372	12.4
FALSE	25	High	Master Protein	PI4K2B	Q8TCG2	Phosphatidylinositol 4-kinase type 2-beta OS=Homo sapiens OX=9606 GN=PI4K2B PE=1 SV=1	1	1	1	1	1.362	54.7
FALSE	21	High	Master Protein	GEMIN6	Q8WXD5	Gem-associated protein 6 OS=Homo sapiens OX=9606 GN=GEMIN6 PE=1 SV=1	8	1	1	1	1.361	18.8
FALSE	0	High	Master Protein	DERL2	Q9GZP9	Derlin-2 OS=Homo sapiens OX=9606 GN=DERL2 PE=1 SV=1	13	1	1	1	1.36	27.5
FALSE	21	High	Master Protein	RCN1	Q15293	Reticulocalbin-1 OS=Homo sapiens OX=9606 GN=RCN1 PE=1 SV=1	2	1	1	1	1.356	38.9
FALSE	18	High	Master Protein	HSP90AA1	P07900	Heat shock protein HSP 90-alpha OS=Homo sapiens OX=9606 GN=HSP90AA1 PE=1 SV=5	2	1	1	1	1.347	84.6
FALSE	13	High	Master Protein	ASPH	Q12797	Aspartyl/asparaginyl beta-hydroxylase OS=Homo sapiens OX=9606 GN=ASPH PE=1 SV=3	1	1	1	1	1.338	85.8
FALSE	27	High	Master Protein	RPS15A	P62244	40S ribosomal protein S15a OS=Homo sapiens OX=9606 GN=RPS15A PE=1 SV=2	7	1	1	1	1.332	14.8
FALSE	18	High	Master Protein	HRNR	Q86YZ3	Hornerin OS=Homo sapiens OX=9606 GN=HRNR PE=1 SV=2	3	1	1	1	1.326	282.2
FALSE	0	High	Master Protein	RPL10	P27635	60S ribosomal protein L10 OS=Homo sapiens OX=9606 GN=RPL10 PE=1 SV=4	6	1	1	1	1.305	24.6
FALSE	17	High	Master Protein	TUBG1	P23258	Tubulin gamma-1 chain OS=Homo sapiens OX=9606 GN=TUBG1 PE=1 SV=2	2	1	1	1	1.301	51.1
FALSE	21	High	Master Protein	HSPB8	Q9UJY1	Heat shock protein beta-8 OS=Homo sapiens OX=9606 GN=HSPB8 PE=1 SV=1	5	1	1	1	1.287	21.6
FALSE	0	High	Master Protein	ALG2	Q9H553	Alpha-1,3/1,6-mannosyltransferase ALG2 OS=Homo sapiens OX=9606 GN=ALG2 PE=1 SV=1	3	1	1	1	1.262	47.1
FALSE	0	High	Master Protein		Q8IWI9	MAX gene-associated protein OS=Homo sapiens OX=9606 GN=MGA PE=1 SV=4	1	1	1	1	1.241	336
FALSE	0	High	Master Protein	C19orf70	Q5XKP0	MICOS complex subunit MIC13 OS=Homo sapiens OX=9606 GN=MICOS13 PE=1 SV=1	6	1	1	1	1.235	13.1
FALSE	28	High	Master Protein	DDX3X	O00571	ATP-dependent RNA helicase DDX3X OS=Homo sapiens OX=9606 GN=DDX3X PE=1 SV=3	1	1	1	1	1.218	73.2
FALSE	0	High	Master Protein	UQCRQ	O14949	Cytochrome b-c1 complex subunit 8 OS=Homo sapiens OX=9606 GN=UQCRQ PE=1 SV=4	11	1	1	1	1.2	9.9
FALSE	21	High	Master Protein	WWP2	O00308	NEDD4-like E3 ubiquitin-protein ligase WWP2 OS=Homo sapiens OX=9606 GN=WWP2 PE=1 SV=2	1	1	1	1	1.188	98.9
FALSE	29	High	Master Protein	SSR1	P43307	Translocon-associated protein subunit alpha OS=Homo sapiens OX=9606 GN=SSR1 PE=1 SV=3	3	1	1	1	1.184	32.2
FALSE	21	High	Master Protein	COX4I1	P13073	Cytochrome c oxidase subunit 4 isoform 1, mitochondrial OS=Homo sapiens OX=9606 GN=COX4I1 PE=1 SV=1	7	2	1	1	1.161	19.6
FALSE	0	High	Master Protein	PSMC1	P62191	26S proteasome regulatory subunit 4 OS=Homo sapiens OX=9606 GN=PSMC1 PE=1 SV=1	4	1	1	1	1.128	49.2
FALSE	21	High	Master Protein	AURKB	Q96GD4	Aurora kinase B OS=Homo sapiens OX=9606 GN=AURKB PE=1 SV=3	3	1	1	1	1.126	39.3
FALSE	23	High	Master Protein	FOXP3	Q9BZS1	Forkhead box protein P3 OS=Homo sapiens OX=9606 GN=FOXP3 PE=1 SV=1	3	1	1	1	1.116	47.2
FALSE	0	High	Master Protein	MSH6	P52701	DNA mismatch repair protein Msh6 OS=Homo sapiens OX=9606 GN=MSH6 PE=1 SV=2	1	1	1	1	1.089	152.7

## Sheet: Sheet1
	User Input	Mapped Gene Symbol	Num of Expt. (found/total) ExpAP	Ave SC
	ATG9A	ATG9A	1 / 716	1			Ave SC: Average Spectral Counts
	PC	PC	306 / 716	290.8			ExpAP: Experiment appeared ratio
	ATG9B	ATG9B	1 / 716	1
	HSPA8	HSPA8	703 / 716	46.9
	TUBB	TUBB	685 / 716	47.2
	TUBB4B	TUBB4B	678 / 716	40
	TUBB2A	TUBB2A	675 / 716	34.5
	HSPA1B;	Invalid identifier / gene not available
	HSPA1A	HSPA1A	698 / 716	49.4
	ATXN2L	ATXN2L	305 / 716	17.3
	TUBA1B	TUBA1B	694 / 716	47.2
	HSPA5	HSPA5	661 / 716	23.9
	TUBB4A	TUBB4A	668 / 716	30.7
	TUBB3	TUBB3	665 / 716	27
	PLEC	PLEC	233 / 716	22
	VIM	VIM	543 / 716	39.2
	TUBA4A	TUBA4A	679 / 716	35.2
	TUBB6	TUBB6	617 / 716	15.3
	HSPB1	HSPB1	128 / 716	4.8
	HSPA9	HSPA9	552 / 716	26.2
	ACTB	ACTB	667 / 716	49.7
	ACACA	ACACA	296 / 716	315.2
	NUFIP2	NUFIP2	223 / 716	12.6
	ATP5A1	ATP5A1	496 / 716	15.9
	SLC3A2	SLC3A2	189 / 716	4.5
	KRT9	KRT9	577 / 716	40.6
	SLC25A5	SLC25A5	525 / 716	11.5
	PRKDC	PRKDC	406 / 716	30.5
	FARSA	FARSA	174 / 716	2.8
	DNAJA1	DNAJA1	243 / 716	4.8
	MCCC2	MCCC2	251 / 716	77
	KRT18	KRT18	471 / 716	10.3
	TECR	TECR	192 / 716	2.4
	EEF1A1	EEF1A1	653 / 716	30
	EMD	EMD	270 / 716	3.8
	PHGDH	PHGDH	394 / 716	6.2
	BAG2	BAG2	247 / 716	2.9
	ATP5B	ATP5B	427 / 716	14.7
	RPS27	RPS27	411 / 716	3.2
	HSPD1	HSPD1	520 / 716	22.2
	CPS1	CPS1	82 / 716	16.7
	ATP1A1	ATP1A1	335 / 716	7.3
	ATP2A2	ATP2A2	302 / 716	4.2
	PRSS56	PRSS56	4 / 716	2.8
	KRT8	KRT8	545 / 716	13.7
	KRT1	KRT1	671 / 716	58.6
	SLC7A5	SLC7A5	73 / 716	2.6
	RPS10	RPS10	336 / 716	8.2
	RCN2	RCN2	208 / 716	3.8
	SCD	SCD	14 / 716	1.1
	RPS3	RPS3	491 / 716	15.7
	DNAJB12	DNAJB12	14 / 716	1.4
	RPS16	RPS16	411 / 716	7.2
	TUBA4B	TUBA4B	563 / 716	9.2
	PGRMC1	PGRMC1	128 / 716	2.9
	RPN1	RPN1	246 / 716	4.3
	UBA52	UBA52	462 / 716	5.5
	TIMM50	TIMM50	354 / 716	5.2
	SLC25A3	SLC25A3	362 / 716	4.4
	MCCC1	MCCC1	280 / 716	175.8
	RPL13	RPL13	474 / 716	5.8
	AIFM1	AIFM1	226 / 716	8.2
	PDCD6	PDCD6	111 / 716	3.7
	RPS17;	Invalid identifier / gene not available
	RPS17L	Invalid identifier / gene not available
	IRAK1	IRAK1	83 / 716	4.5
	AKAP8L	AKAP8L	85 / 716	2.1
	RPL23	RPL23	507 / 716	5.5
	MLF2	MLF2	62 / 716	1.2
	PPIA	PPIA	439 / 716	7.8
	NOTCH2	NOTCH2	21 / 716	7.1
	RPS27L	RPS27L	372 / 716	2.3
	GCN1L1;	Invalid identifier / gene not available
	GCN1	GCN1	246 / 716	27.8
	RPL38	RPL38	300 / 716	8.4
	TFRC	TFRC	87 / 716	2.4
	KRT7	KRT7	429 / 716	7
	DBT	DBT	143 / 716	21.3
	ATAD3A	ATAD3A	229 / 716	5.3
	RPS18	RPS18	399 / 716	7.2
	HIGD1A	HIGD1A	52 / 716	1.3
	ESYT2	ESYT2	77 / 716	2.5
	PABPC1	PABPC1	408 / 716	11.1
	RPS14	RPS14	514 / 716	5.4
	SQSTM1	SQSTM1	138 / 716	4.9
	FAM195B;	Invalid identifier / gene not available
	MCRIP1	MCRIP1	106 / 716	2.7
	SSR3	SSR3	44 / 716	1.4
	HSP90AB1	HSP90AB1	573 / 716	34.8
	CHP1	CHP1	17 / 716	1.1
	DSP	DSP	328 / 716	14
	MYL6	MYL6	411 / 716	6.8
	RPL24	RPL24	447 / 716	4.6
	BTAF1	BTAF1	64 / 716	2.3
	SLC1A5	SLC1A5	236 / 716	3
	ABCF2	ABCF2	137 / 716	3.4
	SRPRB	SRPRB	90 / 716	2.2
	CDC42EP1	CDC42EP1	7 / 716	1.1
	LARP1	LARP1	251 / 716	17.7
	TUFM	TUFM	408 / 716	11.7
	AKAP8	AKAP8	111 / 716	2.5
	TRIM28	TRIM28	466 / 716	16.1
	SLC39A10	SLC39A10	/ 716	0
	EEF1G	EEF1G	461 / 716	8.9
	PGAM5	PGAM5	223 / 716	3.7
	RPL27A	RPL27A	430 / 716	3.5
	RPL7	RPL7	335 / 716	8.2
	TCP1	TCP1	432 / 716	18.2
	SEC13	SEC13	194 / 716	2.8
	RPS11	RPS11	340 / 716	5.6
	KPNB1	KPNB1	418 / 716	12
	GALK1	GALK1	51 / 716	1.8
	LSM12;	Invalid identifier / gene not available
	LSM12P1	Invalid identifier / gene not available
	HBA2;	Invalid identifier / gene not available
	HBA1	HBA1	90 / 716	2.3
	RPS20	RPS20	383 / 716	4.9
	EEF2	EEF2	488 / 716	20.8
	ALB	ALB	239 / 716	7.8
	XPO1	XPO1	237 / 716	3.8
	RPS12	RPS12	382 / 716	7
	EPRS	EPRS	393 / 716	14.6
	RPS9	RPS9	388 / 716	6.7
	SLC25A10	SLC25A10	85 / 716	2.2
	HAX1	HAX1	63 / 716	1.4
	ACADM	ACADM	83 / 716	3.9
	CHAMP1	CHAMP1	126 / 716	11.7
	RPS5	RPS5	321 / 716	5.5
	RPS6	RPS6	466 / 716	6.6
	TMEM41B	TMEM41B	3 / 716	1
	BSG	BSG	108 / 716	4.1
	GCDH	GCDH	24 / 716	1.3
	PRDX1	PRDX1	549 / 716	12.2
	UBL4A	UBL4A	49 / 716	1.9
	HNRNPM	HNRNPM	520 / 716	17.6
	COX5A	COX5A	84 / 716	3.1
	LGALS1	LGALS1	84 / 716	10.6
	FAM203B;	Invalid identifier / gene not available
	FAM203A;	Invalid identifier / gene not available
	HGH1	HGH1	11 / 716	1.3
	RPL11	RPL11	495 / 716	4.7
	IPO9	IPO9	120 / 716	1.9
	SLC25A13	SLC25A13	160 / 716	3.7
	SERPINH1	SERPINH1	281 / 716	5
	KRT19	KRT19	506 / 716	8
	DPM1	DPM1	107 / 716	1.7
	SSR4	SSR4	254 / 716	2.9
	ENDOD1	ENDOD1	1 / 716	1
	DYNC1H1	DYNC1H1	345 / 716	15.1
	CTAG1A;	Invalid identifier / gene not available
	CTAG1B	CTAG1B	2 / 716	21
	ICAM1	ICAM1	/ 716	0
	SCAMP3	SCAMP3	56 / 716	1.4
	IGBP1	IGBP1	68 / 716	1.8
	DNAJA2	DNAJA2	210 / 716	3.3
	ALDOA	ALDOA	301 / 716	11.2
	MYH9	MYH9	448 / 716	51.8
	GOSR1	GOSR1	1 / 716	1
	RAB13	RAB13	128 / 716	2
	APOL2	APOL2	8 / 716	2.3
	FAF2	FAF2	70 / 716	2.6
	NDUFS3	NDUFS3	67 / 716	3.6
	YBEY	YBEY	7 / 716	1.1
	YTHDF2	YTHDF2	250 / 716	2.4
	AFG3L2	AFG3L2	75 / 716	2.4
	ERF	ERF	/ 716	0
	SLC39A6	SLC39A6	1 / 716	1
	GANAB	GANAB	216 / 716	12.5
	SPTLC1	SPTLC1	31 / 716	1.3
	VPS4A	VPS4A	14 / 716	1.2
	FAM120A	FAM120A	159 / 716	2.6
	G3BP2	G3BP2	214 / 716	3.2
	DNAJA3	DNAJA3	116 / 716	2.2
	LRP10	LRP10	/ 716	0
	CANX	CANX	310 / 716	7.9
	HLA-A	HLA-A	114 / 716	2.5
	UBE2G2	UBE2G2	18 / 716	1.3
	FAM195A;	Invalid identifier / gene not available
	MCRIP2	MCRIP2	32 / 716	1.2
	YME1L1	YME1L1	28 / 716	3.8
	NAV1	NAV1	7 / 716	1.3
	ACACB	ACACB	265 / 716	72.4
	ALG1	ALG1	2 / 716	1
	CSTB	CSTB	164 / 716	3.1
	POLR1C	POLR1C	84 / 716	1.9
	MAT2A	MAT2A	228 / 716	3.1
	LDHB	LDHB	340 / 716	8.9
	HNRNPF	HNRNPF	528 / 716	9.2
	SDF4	SDF4	45 / 716	1.7
	GPR64;	Invalid identifier / gene not available
	ADGRG2	ADGRG2	/ 716	0
	RPS23	RPS23	413 / 716	5.1
	RPS29	RPS29	223 / 716	2.6
	PFDN2	PFDN2	143 / 716	2.2
	PSMC2	PSMC2	313 / 716	5.1
	FAR1	FAR1	26 / 716	1.3
	EEF1E1	EEF1E1	214 / 716	2.8
	ANTXR1	ANTXR1	2 / 716	2.5
	UBAC2	UBAC2	11 / 716	1.1
	NCLN	NCLN	41 / 716	1.8
	BNIP3	BNIP3	/ 716	0
	SMOC1	SMOC1	/ 716	0
	RPL37	RPL37	70 / 716	2.6
	BCKDHA	BCKDHA	65 / 716	12.4
	RPL19	RPL19	458 / 716	3.3
	GBF1	GBF1	55 / 716	2.1
	PDHA1	PDHA1	126 / 716	5.8
	INF2	INF2	107 / 716	2.7
	UBIAD1	UBIAD1	21 / 716	1.5
	MYPN	MYPN	21 / 716	3.8
	LPCAT1	LPCAT1	43 / 716	2
	RPLP1	RPLP1	378 / 716	3.4
	ATP5I	ATP5I	50 / 716	1.7
	CXCR4	CXCR4	1 / 716	1
	VAMP3	VAMP3	81 / 716	1.6
	RAP1B	RAP1B	117 / 716	2.4
	NDUFA5	NDUFA5	63 / 716	2.2
	ENO1	ENO1	478 / 716	19.8
	MON2	MON2	39 / 716	1.7
	SEC61B	SEC61B	166 / 716	1.5
	CCT8	CCT8	451 / 716	36.7
	G3BP1	G3BP1	353 / 716	7.9
	P4HA1	P4HA1	96 / 716	6.7
	NUP107	NUP107	135 / 716	2.4
	NCAPH	NCAPH	212 / 716	4.4
	ATP5C1	ATP5C1	237 / 716	3.4
	RNF5	RNF5	3 / 716	1
	POLD3	POLD3	86 / 716	2.5
	RAF1	RAF1	43 / 716	1.2
	SMC4	SMC4	253 / 716	4.6
	TRAFD1	TRAFD1	19 / 716	1.2
	HLA-B	HLA-B	118 / 716	1.8
	KRT2	KRT2	628 / 716	33.3
	RPL21	RPL21	329 / 716	4.9
	GAPDH	GAPDH	458 / 716	14.2
	YIF1A	YIF1A	2 / 716	1.5
	YY1	YY1	76 / 716	1.7
	NME1	NME1	320 / 716	5.6
	ATP5O	ATP5O	188 / 716	4.4
	CCT3	CCT3	367 / 716	15
	KARS	KARS	216 / 716	6.9
	BAG3	BAG3	69 / 716	2.9
	GNG12	GNG12	72 / 716	2.1
	TMEM209	TMEM209	7 / 716	1.1
	PSMC4	PSMC4	210 / 716	5.4
	FAM189A2	FAM189A2	1 / 716	1
	RPL18A	RPL18A	300 / 716	5.6
	UBAP2L	UBAP2L	322 / 716	12.7
	TTC27	TTC27	2 / 716	1
	GPX8	GPX8	10 / 716	2
	DTWD2	DTWD2	/ 716	0
	SNRPD2	SNRPD2	340 / 716	4.5
	SNRPF	SNRPF	244 / 716	2
	TMEM201	TMEM201	3 / 716	2
	TRIM29	TRIM29	3 / 716	1.3
	MAP7	MAP7	109 / 716	2.6
	RPS8	RPS8	498 / 716	7.6
	DNAJC16	DNAJC16	1 / 716	1
	PFKL	PFKL	178 / 716	3.1
	SDF2L1	SDF2L1	29 / 716	1.6
	MCM7	MCM7	328 / 716	8.3
	SLC16A3	SLC16A3	17 / 716	1.9
	HEATR1	HEATR1	111 / 716	9
	RNF13	RNF13	2 / 716	1
	LAS1L	LAS1L	108 / 716	3
	RPS25	RPS25	356 / 716	6.4
	ERH	ERH	454 / 716	5.4
	FXR1	FXR1	140 / 716	3.8
	HEATR6	HEATR6	5 / 716	1
	NPR1	NPR1	1 / 716	1
	C19ORF21;	Invalid identifier / gene not available
	MISP	MISP	32 / 716	13.1
	MRPS12	MRPS12	19 / 716	1.2
	NAMPT	NAMPT	135 / 716	3.2
	NOTCH1	NOTCH1	3 / 716	2.7
	TPM2	TPM2	277 / 716	3.3
	COX7B	COX7B	6 / 716	1.2
	ATP2C1	ATP2C1	3 / 716	4.3
	LCK	LCK	168 / 716	1.5
	CHCHD5	CHCHD5	/ 716	0
	PI4K2B	PI4K2B	/ 716	0
	GEMIN6	GEMIN6	26 / 716	1.2
	DERL2	DERL2	6 / 716	1
	RCN1	RCN1	107 / 716	4.7
	HSP90AA1	HSP90AA1	565 / 716	33.7
	ASPH	ASPH	28 / 716	1.5
	RPS15A	RPS15A	401 / 716	5.7
	HRNR	HRNR	223 / 716	8
	RPL10	RPL10	369 / 716	5
	TUBG1	TUBG1	141 / 716	2.3
	HSPB8	HSPB8	3 / 716	1
	ALG2	ALG2	/ 716	0
	C19ORF70	C19ORF70	15 / 716	1.2
	DDX3X	DDX3X	498 / 716	15.5
	UQCRQ	UQCRQ	5 / 716	1.8
	WWP2	WWP2	19 / 716	3
	SSR1	SSR1	57 / 716	1.9
	COX4I1	COX4I1	90 / 716	2.9
	PSMC1	PSMC1	195 / 716	5.9
	AURKB	AURKB	73 / 716	2.8
	FOXP3	FOXP3	/ 716	0
	MSH6	MSH6	222 / 716	4.9
