# Supplementary material for: The autophagy protein ATG9A enables lipid mobilization from lipid droplets
Source: Nat Commun. 2021 Nov 19;12:6750. doi: 10.1038/s41467-021-26999-x (PMC8605025; doi:10.1038/s41467-021-26999-x)
Supplement: Supplementary file 6 — Source Data [file 41467_2021_26999_MOESM6_ESM.xlsx]

## Sheet: Fig.1b
	ATG2A IB						ATG2B IB					ATG2A IB
	Actin						Actin					ATG2B IB
												Actin
				2020-02-26
	ATG9A IB						ATG7 IB
	Actin						Actin

## Sheet: Fig.1d and e
BODIPY 493 staining
WT cells	Replicate 1		WT cells	Replicate 2		WT cells	Replicate 3		ATG9A KO cells	Replicate 1		ATG9A KO cells	Replicate 2		ATG9A KO cells	Replicate 3		ATG2A KO cells	Replicate 1		ATG2A KO cells	Replicate 2		ATG2A KO cells	Replicate 3		ATG2B KO cells	Replicate 1		ATG2B KO cells	Replicate 2		ATG2B KO cells	Replicate 3		ATG2A-B KO cells	Replicate 1		ATG2A-B KO cells	Replicate 2		ATG2A-B KO cells	Replicate 3		ATG7 KO cells	Replicate 1		ATG7 KO cells	Replicate 2
number of cells	20		number of cells	20		number of cells	20		number of cells	20		number of cells	20		number of cells	20		number of cells	20		number of cells	20		number of cells	20		number of cells	20		number of cells	20		number of cells	20		number of cells	20		number of cells	20		number of cells	20		number of cells	20		number of cells	20
number of puncta	262		number of puncta	237		number of puncta	212		number of puncta	836		number of puncta	947		number of puncta	813		number of puncta	673		number of puncta	785		number of puncta	808		number of puncta	625		number of puncta	576		number of puncta	718		number of puncta	740		number of puncta	883		number of puncta	1013		number of puncta	449		number of puncta	302
	area			area			area			area			area			area			area			area			area			area			area			area			area			area			area			area			area
	0.078			0.036			0.072			0.252			0.156			0.547			0.042			0.3			0.054			0.144			0.306			0.427			2.308			0.276			0.072			0.123			0.289
	0.138			0.09			0.126			0.198			0.078			0.09			0.373			0.174			0.09			0.433			0.156			0.487			0.162			0.054			0.27			0.15			0.107
	0.174			0.03			0.162			0.264			0.186			0.379			0.343			0.355			0.054			0.565			0.21			0.397			0.691			0.198			0.655			0.172			0.231
	0.108			0.343			0.102			0.096			0.066			0.126			0.138			0.24			0.361			0.409			0.12			0.487			0.325			0.409			0.781			0.129			0.155
	0.066			0.276			0.012			0.132			0.192			0.607			0.421			0.198			0.21			0.379			0.21			0.505			0.072			0.144			0.258			0.145			0.247
	0.156			0.03			0.054			0.361			0.252			6.364			0.012			0.499			0.433			0.451			0.132			0.216			1.935			0.186			0.09			0.059			0.139
	0.072			0.054			0.156			0.355			0.331			0.992			0.703			0.24			0.21			0.349			0.258			0.841			0.727			1.226			0.294			0.161			0.247
	0.096			0.072			0.036			0.162			0.421			1.677			0.012			0.499			0.313			0.553			0.21			0.331			0.15			0.589			0.349			0.096			0.172
	0.072			0.036			0.024			0.27			0.18			2.969			0.132			0.529			0.102			0.865			0.06			1.256			0.24			0.084			0.198			0.177			0.188
	0.066			0.06			0.06			0.643			0.294			0.072			0.012			0.331			0.559			0.114			0.216			0.637			1.899			0.343			0.264			0.123			0.118
	0.06			0.222			0.078			0.138			0.072			0.144			0.968			0.463			0.252			0.475			0.24			0.234			0.276			0.198			0.391			0.054			0.172
	0.313			0.066			0.018			0.06			0.144			1.088			0.138			0.517			0.3			0.439			0.421			0.282			0.21			0.757			0.174			0.247			0.284
	0.144			0.06			0.072			0.108			0.192			0.535			0.03			0.445			0.06			0.439			0.144			0.553			0.102			1.016			0.198			0.091			0.343
	0.096			0.012			0.066			0.306			0.246			0.228			0.096			0.391			0.553			0.409			0.162			0.553			1.394			0.721			0.733			0.434			0.247
	0.054			0.06			0.048			0.409			0.258			0.337			0.15			0.258			1.551			0.391			0.09			0.595			1.959			0.216			0.21			0.075			0.15
	0.108			0.282			0.306			0.072			0.084			0.18			0.367			0.499			0.505			0.186			0.367			0.21			0.349			0.457			0.907			0.054			0.139
	0.108			0.228			0.138			0.204			0.126			0.649			0.355			0.174			0.619			0.547			0.162			0.343			1.526			0.252			0.102			0.15			0.107
	0.12			0.036			0.09			0.09			0.072			0.162			0.451			0.156			0.078			0.367			0.114			0.09			0.15			0.294			0.577			0.07			0.113
	0.18			0.144			0.042			0.493			0.252			0.613			0.409			0.529			0.06			0.204			0.126			0.541			2.133			1.004			0.162			0.273			0.086
	0.126			0.174			0.108			0.192			0.162			0.204			0.385			0.415			0.469			0.415			0.192			1.076			0.619			0.096			1.412			0.992			0.123
	0.186			0.228			0.012			0.3			0.114			0.024			0.036			0.252			0.367			0.313			0.144			0.409			1.094			0.998			0.487			0.059			0.08
	0.078			0.036			0.108			0.697			0.246			0.09			0.042			0.493			0.114			0.409			0.084			0.421			3.107			0.306			0.06			0.391			0.145
	0.06			0.156			0.114			0.361			0.276			0.234			0.042			0.319			0.583			0.445			0.126			0.595			0.463			0.986			0.054			0.257			0.091
	0.096			0.541			0.024			0.589			0.337			2.512			0.379			0.15			0.06			0.337			0.222			0.649			0.469			1.028			1.316			0.161			0.064
	0.114			0.066			0.174			1.502			0.06			0.204			0.24			0.505			0.102			0.21			0.054			0.361			0.06			0.06			0.493			0.155			0.075
	0.12			0.174			0.126			0.222			0.06			0.367			0.042			0.06			0.084			0.625			0.216			0.703			1.238			0.379			0.18			0.263			0.15
	0.204			0.108			0.174			0.144			0.186			2.867			0.204			0.439			0.258			0.451			0.078			0.054			0.294			0.096			0.319			0.166			0.214
	0.066			0.198			0.078			0.385			0.18			0.355			0.042			0.529			0.24			0.18			0.144			0.415			0.102			0.084			0.102			0.166			0.102
	0.216			0.24			0.054			0.583			0.349			3.287			0.048			0.156			0.595			0.907			0.12			0.553			0.727			0.054			0.126			0.118			0.456
	0.156			0.186			0.09			0.325			0.066			0.186			0.463			0.216			0.054			0.391			0.198			0.288			1.815			0.06			2.302			0.113			0.129
	0.084			0.258			0.024			0.198			0.054			0.132			0.054			0.511			0.054			0.463			0.186			0.276			0.27			0.3			0.054			0.3			0.059
	0.09			0.12			0.114			0.427			0.162			0.607			0.018			0.367			0.06			0.367			0.15			0.427			0.655			1.412			0.084			0.118			0.247
	0.156			0.054			0.102			0.252			0.126			0.535			0.463			0.102			0.463			0.469			0.054			0.968			0.721			0.072			0.234			0.107			0.113
	0.192			0.066			0.204			0.198			0.294			0.661			0.282			0.319			0.661			0.463			0.27			0.3			0.583			0.138			0.114			0.236			0.07
	0.054			0.066			0.06			0.144			0.06			0.252			0.054			0.126			0.282			0.15			0.192			0.325			1.25			0.15			0.12			0.091			0.284
	0.234			0.204			0.216			0.222			0.132			0.685			0.403			0.09			0.956			0.367			0.132			0.511			0.547			0.313			0.108			0.214			0.075
	0.21			0.198			0.138			0.156			0.409			0.349			0.481			0.499			0.745			0.3			0.156			0.337			0.932			0.192			1.082			0.102			0.139
	0.102			0.168			0.078			0.385			0.445			0.144			0.012			0.391			0.12			0.096			0.12			0.096			0.3			0.288			0.132			0.466			0.375
	0.06			0.222			0.078			0.391			0.361			0.3			0.012			0.331			0.577			0.258			0.361			0.913			0.12			0.108			0.054			0.139			0.155
	0.102			0.078			0.144			0.084			0.12			0.09			0.421			0.192			0.066			0.475			0.421			0.379			0.541			0.15			0.234			0.263			0.102
	0.102			0.234			0.18			0.138			0.21			0.108			0.078			0.264			0.27			0.276			0.06			0.367			0.859			0.228			0.228			0.129			0.161
	0.102			0.198			0.054			0.156			0.27			0.072			0.048			0.355			0.343			0.463			0.138			0.457			1.502			0.793			0.078			0.547			0.225
	0.216			0.114			0.228			0.102			0.228			0.883			0.018			0.481			0.505			0.24			0.409			0.144			0.24			0.162			0.264			0.322			0.091
	0.114			0.066			0.078			0.072			0.144			0.781			0.451			1.34			0.913			0.361			0.108			0.445			0.192			1.19			0.09			0.456			0.08
	0.078			0.054			0.102			0.156			0.21			0.162			0.012			0.385			0.667			0.409			0.174			0.95			0.469			0.102			0.228			0.182			0.155
	0.138			0.012			0.048			0.096			0.054			0.258			0.012			0.541			0.198			0.475			0.078			0.234			0.913			1.208			0.379			0.107			0.139
	0.084			0.012			0.102			0.114			0.547			0.168			0.325			0.343			4.219			0.108			0.138			0.228			0.306			1.43			0.078			0.07			0.198
	0.168			0.024			0.102			0.661			0.3			0.679			0.505			0.403			0.535			0.391			0.078			0.198			0.529			0.12			0.391			0.102			0.193
	0.15			0.198			0.084			0.679			0.09			0.066			0.072			0.379			0.21			0.481			0.144			0.258			0.084			0.24			0.793			0.07			0.118
	0.15			0.228			0.096			0.445			0.355			0.667			0.072			0.415			0.385			0.355			0.168			0.258			0.577			0.577			1.869			0.123			0.102
	0.084			0.385			0.012			0.168			0.06			0.835			0.024			0.24			0.276			0.15			0.282			0.198			0.072			0.072			0.072			0.509			0.177
	0.114			0.198			0.216			0.09			0.174			1.184			0.222			0.12			0.469			0.709			0.102			0.21			2.752			0.09			0.132			0.643			0.268
	0.09			0.132			0.108			0.415			0.054			0.144			0.667			0.072			0.403			0.168			0.3			0.108			0.373			0.282			0.108			0.214			0.161
	0.096			0.09			0.066			0.114			0.589			0.15			0.012			0.282			0.481			0.367			0.12			0.168			0.234			0.379			0.186			0.225			0.096
	0.102			0.252			0.042			0.367			0.234			0.577			0.018			0.511			0.631			0.517			0.138			0.192			0.054			0.084			0.114			0.096			0.086
	0.168			0.156			0.072			0.361			0.09			0.859			0.06			0.367			0.415			0.469			0.186			0.192			0.156			0.313			0.331			0.327			0.155
	0.138			0.21			0.072			0.15			0.288			0.487			0.018			0.409			0.433			0.156			0.096			0.132			0.174			0.535			0.072			0.15			0.241
	0.15			0.012			0.162			0.463			0.174			0.282			0.012			0.409			0.469			0.391			0.258			0.24			0.084			0.325			0.835			0.182			0.231
	0.216			0.048			0.15			0.637			0.222			0.319			0.192			0.306			0.523			0.204			0.198			0.282			0.09			0.859			1.13			0.981			0.182
	0.072			0.156			0.15			0.264			0.3			0.15			0.415			0.631			0.325			0.325			0.072			0.21			0.054			0.174			0.066			0.113			0.118
	0.529			0.06			0.072			0.216			0.162			0.3			0.457			0.487			0.126			0.391			0.21			0.114			0.306			0.607			0.234			0.07			0.182
	0.18			0.126			0.102			0.889			0.3			0.349			0.282			0.222			0.162			0.469			0.222			0.331			0.673			0.15			0.306			0.257			0.332
	0.234			0.174			0.09			0.445			0.373			0.126			0.331			0.427			0.349			0.216			0.132			0.27			1.791			1.046			0.715			0.155			0.338
	0.367			0.036			0.036			0.228			0.565			0.174			0.078			0.343			0.054			0.108			0.234			0.24			0.625			0.397			2.055			0.155			0.214
	0.12			0.108			0.09			0.355			0.102			1.737			0.391			0.313			0.078			0.805			0.072			0.156			0.126			0.264			0.09			0.145			0.348
	0.156			0.03			0.102			0.409			0.168			0.204			0.012			0.865			0.487			0.343			0.054			0.186			0.12			2.29			0.246			0.059			0.236
	0.156			0.126			0.03			0.126			0.132			0.463			0.397			0.655			0.463			0.162			0.192			0.078			0.367			0.3			0.3			0.247			0.209
	0.168			0.192			0.168			0.276			0.198			0.108			0.144			0.451			0.361			0.559			0.174			0.096			0.282			0.733			0.18			0.198			0.102
	0.132			0.006			0.132			0.24			0.313			0.114			0.871			0.264			1.148			0.385			0.18			0.126			0.294			0.541			0.138			0.166			0.107
	0.096			0.126			0.138			0.457			0.216			0.162			0.433			0.198			0.565			0.379			0.313			0.06			0.439			1.322			0.066			0.059			0.172
	0.18			0.048			0.024			0.27			0.487			0.168			0.042			0.192			0.319			0.391			0.108			0.198			0.282			0.463			0.18			0.397			0.306
	0.096			0.06			0.204			0.054			0.162			0.463			0.264			0.409			0.475			0.481			0.204			0.066			0.168			1.695			0.096			0.236			0.107
	0.084			0.006			0.066			0.367			0.258			0.09			0.024			0.174			0.361			0.126			0.126			0.246			0.126			0.264			0.697			0.247			0.054
	0.096			0.108			0.499			0.258			0.126			0.204			0.457			0.084			1.749			0.168			0.156			0.06			0.084			0.168			0.156			0.064			0.198
	0.066			0.078			0.168			0.222			0.294			0.126			0.397			0.21			0.054			0.373			0.132			0.156			0.391			0.487			0.331			0.236			0.123
	0.072			0.012			0.03			0.517			0.198			0.192			0.21			0.433			0.805			0.445			0.174			0.102			0.258			0.198			0.24			0.091			0.214
	0.09			0.024			0.228			0.313			0.06			0.264			0.096			0.427			0.379			0.481			0.162			0.15			1.665			0.06			0.685			0.172			0.107
	0.126			0.006			0.361			0.282			0.331			0.288			0.174			0.433			0.397			0.15			0.385			0.078			0.222			0.198			0.457			0.155			0.445
	0.138			0.03			0.108			0.258			0.264			0.192			0.216			0.126			0.27			0.252			0.3			0.168			0.246			0.216			1.046			0.236			0.188
	0.192			0.006			0.012			0.21			0.126			0.06			0.391			0.138			0.475			0.379			0.397			0.661			0.132			1.31			0.234			0.289			0.15
	0.126			0.403			0.018			0.21			0.349			0.355			0.072			0.535			0.246			1.274			0.228			0.313			0.511			1.268			0.745			0.059			0.096
	0.15			0.024			0.15			0.102			0.204			1.635			0.096			0.391			0.096			0.108			0.18			0.216			0.096			0.126			0.337			0.064			0.161
	0.096			0.006			0.15			0.294			0.391			0.06			0.793			0.613			0.138			0.367			0.222			0.138			0.481			0.463			0.246			0.059			0.118
	0.06			0.252			0.036			0.192			0.174			0.084			0.427			0.595			0.132			0.343			0.24			0.306			0.3			2.518			0.054			0.22			0.231
	0.054			0.084			0.162			0.282			0.234			0.036			0.018			0.054			0.276			0.427			0.114			0.27			0.066			2.861			0.096			0.166			0.198
	0.168			0.21			0.126			0.282			1.04			0.024			0.294			0.264			0.475			0.325			0.102			0.306			0.288			0.084			0.162			0.086			0.113
	0.246			0.21			0.024			0.12			0.397			0.727			0.09			0.234			0.481			0.601			0.186			0.294			2.188			0.144			0.282			0.054			0.123
	0.12			0.102			0.084			0.373			0.15			0.084			0.397			0.361			0.481			0.343			0.168			0.306			0.108			0.433			0.096			0.145			0.08
	0.06			0.042			0.18			0.337			0.216			0.018			0.451			0.643			0.096			0.367			0.168			0.319			0.084			0.427			0.186			0.263			0.193
	0.174			0.246			0.096			0.397			0.222			0.373			0.439			0.084			0.487			0.355			0.228			0.174			0.072			1.875			0.108			0.134			0.209
	0.126			0.162			0.078			0.054			0.21			0.282			0.24			0.487			0.216			0.126			0.409			0.144			0.156			0.306			0.06			0.231			0.07
	0.21			0.246			0.09			0.469			0.162			0.03			0.276			1.094			0.667			0.463			0.162			0.463			2.945			0.373			0.12			0.44			0.311
	0.331			0.006			0.042			0.391			0.204			0.18			0.018			0.559			0.451			0.415			0.186			0.198			0.445			0.168			0.12			0.07			0.091
	0.162			0.09			0.054			0.066			0.186			0.264			0.018			0.313			0.835			0.252			0.138			0.18			0.162			0.09			0.066			0.499			0.193
	0.216			0.385			0.06			0.282			0.228			0.313			0.288			0.409			0.679			0.391			0.066			0.282			0.12			0.12			0.138			0.236			0.059
	0.126			0.222			0.078			0.204			0.066			0.439			0.144			0.258			0.102			0.373			0.132			0.168			0.078			0.06			0.156			0.22			0.214
	0.27			0.126			0.12			0.18			0.114			0.27			0.313			0.433			0.192			0.643			0.084			0.913			0.421			0.559			1.905			0.091			0.145
	0.102			0.024			0.132			0.102			0.246			0.018			0.463			0.469			0.09			0.144			0.349			0.09			0.18			1.076			0.168			0.193			0.289
	0.276			0.385			0.192			0.493			0.054			0.012			0.198			0.403			0.337			0.427			0.216			0.204			0.313			0.661			1.34			0.102			0.059
	0.24			0.198			0.114			0.156			0.204			0.012			0.264			0.391			0.294			0.385			0.168			0.084			1.43			0.126			0.865			0.145			0.316
	0.15			0.156			0.15			0.974			0.066			0.174			0.325			0.367			2.398			0.721			0.337			0.156			1.01			0.156			0.054			0.054			0.172
	0.282			0.282			0.096			0.306			0.102			0.156			0.198			0.487			0.751			0.427			0.222			0.27			0.517			0.126			0.637			0.225			0.07
	0.072			0.325			0.06			0.703			0.174			0.421			0.066			1.22			0.144			0.252			0.222			0.072			0.102			0.325			0.523			0.113			0.257
	0.132			0.433			0.054			0.505			0.12			0.084			0.036			0.397			0.583			0.078			0.361			0.294			0.319			0.15			0.252			0.665			0.182
	0.361			0.066			0.222			0.228			0.511			0.288			0.355			0.397			0.054			0.066			0.553			0.126			0.835			0.216			0.09			0.113			0.091
	0.349			0.198			0.042			0.24			0.343			0.126			0.811			0.457			0.433			0.325			0.391			0.3			0.625			4.826			0.264			0.273			0.193
	0.156			0.006			0.144			0.072			0.216			0.222			0.433			0.222			0.463			0.427			0.264			0.835			0.096			0.403			0.102			0.22			0.815
	0.18			0.186			0.198			1.046			0.391			0.367			0.168			0.469			0.337			0.204			0.126			0.084			2.248			0.15			0.385			0.311			0.231
	0.373			0.21			0.126			0.306			0.853			0.108			0.319			0.439			0.12			0.102			0.391			0.18			0.3			0.096			0.186			0.311			0.273
	0.168			0.114			0.066			0.817			0.096			1.1			0.355			0.162			1.01			0.144			0.325			0.192			0.054			0.138			0.306			0.064			0.054
	0.144			0.036			0.144			0.054			0.27			0.3			0.294			0.343			0.559			0.391			0.216			0.331			0.577			1.635			0.138			0.574			0.279
	0.174			0.024			0.09			0.234			0.337			0.349			0.216			0.06			0.925			0.216			0.349			0.204			0.463			0.637			0.066			0.059			0.247
	0.313			0.156			0.138			0.096			0.174			0.3			0.325			0.481			0.15			0.234			0.343			0.325			1.394			3.396			0.264			0.086			0.22
	0.186			0.012			0.036			0.294			0.246			0.168			0.3			0.331			0.535			0.427			0.379			0.331			0.691			0.325			1.304			0.477			0.257
	0.264			0.144			0.186			0.096			0.21			0.222			0.625			0.397			1.37			0.288			0.811			0.373			1.292			0.415			0.174			0.07			0.059
	0.174			0.132			0.048			0.24			0.108			0.24			0.361			0.379			0.535			0.547			0.144			0.168			0.385			0.114			0.066			0.129			0.161
	0.228			0.168			0.15			0.481			0.246			0.313			0.306			0.306			0.487			0.385			0.355			0.216			0.174			0.583			0.054			0.198			0.091
	0.373			0.144			0.192			0.114			0.313			0.895			0.457			0.186			0.505			0.463			0.325			0.078			0.727			0.673			0.499			0.107			0.445
	0.361			0.114			0.222			0.288			0.156			0.156			0.108			0.349			0.27			0.078			0.216			0.138			0.228			0.222			0.15			0.129			0.118
	0.156			0.138			0.168			0.096			0.252			0.938			0.126			0.126			0.511			0.12			0.138			0.192			0.114			0.198			0.889			0.08			0.289
	0.15			0.048			0.234			0.252			0.27			0.859			0.234			0.216			0.126			0.463			0.096			0.21			0.108			0.09			0.282			0.064			0.177
	0.21			0.21			0.132			0.409			0.252			1.196			0.096			0.234			0.511			0.535			0.21			0.18			0.054			0.24			0.078			0.07			0.102
	0.367			0.108			0.192			0.078			0.192			0.12			0.24			0.409			0.445			0.054			0.288			0.144			0.078			0.998			0.072			0.064			0.102
	0.222			0.313			0.192			0.421			0.21			0.511			0.373			0.481			0.264			0.084			0.367			0.204			1.154			0.078			0.313			0.172			0.123
	0.18			0.156			0.246			0.583			0.126			0.763			0.222			0.505			0.781			0.457			0.294			0.331			0.162			0.667			1.124			0.096			0.15
	0.511			0.114			0.258			0.3			0.114			0.547			0.12			0.535			0.511			0.09			0.204			0.192			0.355			0.685			0.403			0.188			0.193
	0.421			0.096			0.15			0.288			0.306			0.012			0.228			1.16			0.114			0.264			0.21			0.108			0.096			0.204			0.24			0.064			0.118
	0.228			0.06			0.325			0.391			0.132			0.625			0.3			0.24			0.096			0.517			0.12			0.156			0.18			0.132			0.583			0.15			0.268
	0.337			0.054			0.222			0.138			0.21			0.012			0.475			0.282			0.463			0.403			0.156			0.222			0.174			0.577			0.162			0.064			0.096
	0.313			0.018			0.18			0.114			0.12			0.138			0.282			0.252			0.421			0.655			0.228			0.192			1.953			0.343			0.757			0.134			0.102
	0.132			0.006			0.15			0.409			0.607			0.282			0.252			0.493			0.385			0.204			0.072			0.27			0.132			0.108			0.156			0.075			0.123
	0.228			0.108			0.066			0.427			0.24			0.012			0.18			0.835			0.138			0.391			0.313			0.276			0.95			0.192			1.196			0.113			0.161
	0.054			0.006			0.445			0.294			0.234			0.138			0.192			0.066			0.288			0.433			0.192			0.192			0.162			0.186			0.132			0.123			0.247
	0.09			0.036			0.246			0.132			0.577			0.264			0.276			0.192			0.108			0.355			0.246			0.06			0.156			0.409			1.364			0.182			0.45
	0.126			0.162			0.15			0.072			0.246			0.385			0.204			0.511			0.337			0.499			0.138			0.246			0.607			0.108			0.114			0.263			0.123
	0.373			0.156			0.186			0.3			0.18			0.126			0.252			0.583			0.373			0.631			0.313			0.156			0.15			0.264			1.25			0.359			0.075
	0.234			0.457			0.174			0.355			0.18			0.084			0.294			0.349			0.282			0.649			0.078			0.18			0.06			0.313			0.168			0.139			0.118
	0.264			0.162			0.228			0.379			0.138			0.132			0.331			0.066			0.162			0.096			0.072			0.114			0.15			0.499			0.264			0.07			0.113
	0.409			0.102			0.27			0.204			0.186			0.391			0.114			0.288			0.325			0.463			0.072			0.066			0.763			0.583			0.18			0.155			0.118
	0.174			0.367			0.15			0.98			0.192			1.328			0.048			0.282			0.463			0.156			0.439			0.162			0.481			0.096			0.883			0.37			0.054
	0.264			0.397			0.198			0.27			0.204			0.114			0.246			0.433			0.565			0.559			0.18			0.15			0.09			0.403			3.396			0.139			0.161
	0.144			0.012			0.108			0.078			0.355			0.174			0.403			0.565			0.138			0.367			0.409			0.204			0.06			0.072			0.054			0.054			0.177
	0.18			0.331			0.114			0.054			0.463			0.012			0.036			0.198			2.109			0.186			1.04			0.198			0.787			0.228			0.403			0.354			0.113
	0.24			0.337			0.216			1.208			0.198			0.529			0.114			0.367			0.054			0.054			0.565			0.09			0.703			0.132			0.439			0.397			0.166
	0.12			0.361			0.234			0.325			0.054			0.535			0.306			0.529			0.607			0.487			0.114			0.12			0.066			0.739			1.196			0.161			0.397
	0.829			0.288			0.168			0.745			0.072			0.012			0.463			1.334			0.066			0.222			0.192			0.337			2.121			2.795			1.01			0.155			0.091
	0.331			0.138			0.126			0.877			0.168			0.15			0.276			0.192			0.09			0.066			0.313			0.469			0.98			0.397			0.168			0.252			0.172
	0.108			0.204			0.228			0.439			0.282			0.18			0.21			0.373			0.096			0.246			0.276			0.102			0.829			0.09			0.066			0.113			0.472
	0.385			0.24			0.168			0.409			0.084			0.042			0.096			0.427			0.072			0.12			0.385			0.072			0.841			1.412			0.174			0.204			0.193
	0.246			0.583			0.18			0.204			0.138			0.024			0.18			1.016			0.319			0.15			0.234			0.445			0.523			1.244			0.222			0.338			0.172
	0.21			0.331			0.084			0.06			0.306			0.162			0.397			0.072			0.054			0.27			0.252			0.282			0.144			0.066			0.156			0.145			0.123
	0.174			0.006			0.132			0.655			0.12			0.096			0.276			0.15			0.337			0.571			0.096			0.06			1.52			0.433			0.21			0.188			0.761
	0.102			0.391			0.198			1.448			0.216			0.343			0.264			0.553			0.331			0.228			0.325			1.124			0.631			0.072			0.775			0.155			0.075
	0.319			0.24			0.072			0.439			0.09			0.288			0.228			0.361			0.162			0.12			0.258			0.15			0.962			0.907			0.282			0.182			0.252
	0.12			0.319			0.138			0.246			0.361			0.024			0.252			0.054			0.505			0.054			0.258			0.361			0.451			0.294			0.547			0.123			0.155
	0.12			0.288			0.198			0.481			0.234			0.427			0.174			0.859			0.144			0.385			0.331			0.162			0.349			1.388			0.198			0.188			0.563
	0.385			0.03			0.234			0.216			0.252			0.246			0.306			0.379			0.932			0.198			0.355			0.072			0.198			0.379			0.817			0.289			0.161
	0.168			0.162			0.132			0.228			0.144			0.06			0.168			0.168			0.216			0.24			0.09			0.15			1.629			0.228			0.096			0.214			0.188
	0.138			0.174			0.09			0.409			0.264			0.721			0.09			0.589			0.282			0.487			0.288			0.06			1.094			0.15			2.055			0.22			0.139
	0.06			0.282			0.192			0.246			0.144			0.367			0.192			0.385			0.589			0.331			0.15			0.234			1.647			1.154			0.637			0.193			0.129
	0.168			0.246			0.024			0.517			0.054			0.072			0.144			0.589			0.054			0.282			0.126			0.27			0.252			0.066			0.132			0.096			0.166
	0.306			0.3			0.186			0.409			0.331			5.307			0.054			0.517			0.643			0.27			0.24			0.096			0.306			0.637			0.054			0.134			0.166
	0.228			0.012			0.246			0.517			0.186			0.457			0.246			0.505			0.066			0.325			0.162			0.162			0.072			0.589			0.379			0.177			0.198
	0.138			0.276			0.15			0.3			0.198			0.06			0.553			0.252			0.439			0.3			0.679			0.096			0.397			0.691			0.24			0.214			0.193
	0.228			0.024			0.168			0.439			0.24			0.048			0.234			0.463			0.162			0.319			0.313			0.18			0.108			0.06			0.102			0.075			0.214
	0.186			0.12			0.108			0.529			0.264			0.294			0.487			0.613			0.433			0.234			0.282			0.823			0.529			0.078			0.084			0.134			0.075
	0.168			0.385			0.102			0.234			0.367			0.228			0.601			1.526			0.475			0.228			0.132			0.084			0.21			0.721			1.232			0.182			0.22
	0.258			0.018			0.589			0.132			0.168			0.733			0.288			0.343			0.09			0.306			0.054			0.174			0.282			0.078			0.222			0.204			0.198
	0.192			0.234			0.162			0.619			0.186			0.048			0.313			0.547			0.499			0.144			0.072			0.409			0.138			3.42			0.084			0.139			0.273
	0.054			0.162			0.174			0.216			0.216			0.228			0.072			0.078			0.613			0.313			0.481			0.108			0.078			0.108			0.084			0.145			0.155
	0.228			0.012			0.114			0.397			0.096			0.433			0.198			0.258			0.3			0.264			0.343			0.054			1.358			0.084			0.144			0.44			0.155
	0.162			0.547			0.126			0.288			0.06			0.09			0.325			0.415			0.108			0.288			0.156			0.385			0.06			0.3			0.186			0.289			0.161
	0.096			0.276			0.204			0.06			0.21			0.264			0.222			0.397			0.427			0.24			0.132			0.222			0.337			0.541			0.889			0.327			0.118
	0.18			0.054			0.024			0.529			0.078			0.168			0.27			0.325			0.595			0.258			0.294			0.102			3.137			0.613			0.216			0.107			0.15
	0.168			0.3			0.138			0.379			0.072			0.108			0.319			0.337			1.472			0.445			0.679			0.156			1.947			0.691			0.439			0.113			0.161
	0.162			0.409			0.072			0.319			0.072			0.264			0.276			0.234			0.421			0.264			0.319			0.102			1.532			0.192			0.18			0.22			0.225
	0.258			0.174			0.222			0.12			0.367			0.144			0.078			0.313			0.126			0.198			0.445			0.487			0.727			0.361			0.108			0.054			0.107
	0.168			0.018			0.114			0.499			0.126			0.138			0.012			0.469			1.022			0.463			0.282			0.228			1.809			0.559			0.078			0.188			0.263
	0.18			0.108			0.246			0.054			0.084			0.012			0.054			0.288			0.06			0.24			0.294			0.054			1.791			2.001			1.016			0.177			0.193
	0.252			0.264			0.258			0.589			0.306			0.228			0.18			0.511			1.472			0.319			0.192			0.216			1.454			0.078			0.409			0.145			0.102
	0.06			0.03			0.3			0.355			0.144			0.168			0.3			0.529			0.054			0.252			0.355			0.126			0.12			0.162			1.508			0.193			0.134
	0.072			0.102			0.216			0.343			0.15			0.679			0.228			0.288			0.132			0.282			0.415			0.108			1.022			0.673			0.096			0.188			0.059
	0.072			0.066			0.27			0.956			0.18			0.27			0.21			0.631			0.745			0.108			0.325			0.15			0.523			0.625			0.12			0.531			0.204
	0.168			0.168			0.15			0.703			0.204			0.126			0.066			0.355			0.102			0.571			0.108			0.15			3.389			0.126			0.18			0.461			0.155
	0.258			0.06			0.246			0.457			0.138			0.469			0.144			0.481			1.232			0.385			1.034			0.156			0.06			0.511			0.108			0.075			0.086
	0.156			0.096			0.264			0.15			0.27			0.078			0.144			0.078			0.589			0.258			0.421			0.084			0.337			0.078			0.228			0.145			0.075
	0.096			0.096			0.222			1.484			0.258			0.216			0.258			0.222			0.06			0.282			0.355			0.06			0.096			0.096			0.186			0.091			0.198
	0.084			0.078			0.198			0.847			0.294			1.659			0.276			0.174			0.901			0.222			0.379			0.168			0.09			0.132			0.661			0.188			0.129
	0.162			0.126			0.3			0.114			0.258			0.24			0.084			0.487			0.09			0.054			0.337			0.06			1.136			0.24			0.174			0.129			0.198
	0.174			0.126			0.775			0.391			0.481			0.156			0.168			0.198			0.493			0.108			0.409			0.258			0.559			0.469			0.258			0.289			0.08
	0.24			0.066			0.24			0.379			0.216			1.436			0.12			0.313			0.234			0.21			0.655			0.222			0.078			0.156			0.409			0.064			0.198
	0.108			0.15			0.294			0.216			0.246			0.24			0.174			0.517			0.06			0.24			0.451			0.349			0.174			0.102			1.166			0.054			0.214
	0.156			0.18			0.415			0.198			0.367			0.036			0.09			0.228			0.09			0.204			0.078			0.901			0.21			0.09			0.589			0.059			0.204
	0.294			0.174			0.294			0.234			0.264			0.331			0.174			0.391			0.457			0.517			0.072			0.084			0.222			0.138			0.162			0.198			0.236
	0.102			0.18			0.258			0.27			0.174			0.102			0.096			0.355			0.114			0.258			0.373			0.162			0.367			0.198			1.178			0.107			0.182
	0.072			0.126			0.962			0.895			0.078			0.024			0.174			0.246			0.204			0.535			0.433			0.114			0.667			0.258			0.727			0.118			0.316
	0.186			0.12			0.757			0.355			0.066			0.252			0.174			0.072			0.661			0.282			0.349			0.18			0.841			0.072			0.222			0.381			0.107
	0.18			0.294			0.012			0.451			0.282			0.655			0.252			0.379			0.132			0.066			0.367			0.102			0.126			0.102			0.397			0.172			0.086
	0.21			0.06			0.216			0.24			0.925			0.379			0.132			0.535			1.286			0.469			0.361			0.216			0.571			0.078			0.102			0.263			0.193
	0.138			0.078			0.084			0.24			0.138			0.084			0.216			0.264			0.306			0.192			0.114			0.439			0.331			0.451			0.138			0.102			0.15
	0.156			0.355			0.186			0.487			0.144			0.228			0.168			0.306			0.313			0.264			0.325			0.15			1.07			0.505			0.487			0.252			0.161
	0.222			0.252			0.066			0.439			0.126			0.03			0.228			0.216			0.096			0.547			0.433			0.198			1.701			0.895			0.126			0.102			0.198
	0.21			0.355			0.733			0.288			0.102			0.337			0.367			0.054			0.078			0.313			0.132			0.12			0.901			0.126			0.102			0.177			0.172
	0.102			0.168			0.186			0.367			0.252			0.156			0.108			0.288			0.06			0.168			0.276			0.493			0.481			0.3			0.156			0.118			0.188
	0.114			0.06			0.12			0.463			0.138			0.727			0.252			0.487			0.072			0.078			0.264			0.313			2.746			1.25			0.126			0.139			0.113
	0.102			0.09			0.21			0.331			0.06			0.12			0.325			0.673			2.29			0.252			0.24			0.246			0.192			0.21			0.192			0.064			0.118
	0.24			0.337			0.493			0.607			0.294			0.03			0.216			0.439			2.055			0.415			0.613			0.096			0.793			0.325			0.114			0.08			0.08
	0.222			0.27			0.144			0.156			0.252			0.373			0.114			0.625			0.391			0.306			0.234			1.052			2.019			0.138			1.208			0.064			0.193
	0.084			0.096			0.06			0.992			0.072			0.264			0.09			0.343			0.18			0.114			0.168			0.325			1.226			0.541			0.126			0.198			0.193
	0.084			0.156			0.216			0.409			0.078			0.192			0.06			0.126			0.703			0.06			0.397			0.084			0.709			0.096			0.258			0.07			0.547
	0.246			0.132			0.282			0.198			0.15			0.018			0.162			0.775			0.859			0.445			0.162			0.907			0.198			0.379			0.09			0.07			0.15
	0.084			0.228			0.198			0.192			0.276			0.03			0.108			0.228			0.102			0.379			0.258			0.691			0.234			0.114			0.397			0.129			0.075
	0.108			0.186						0.385			0.24			0.036			0.078			0.084			0.168			0.27			0.18			0.775			0.168			0.234			1.226			0.054			0.102
	0.066			0.505						0.084			0.084			0.535			0.138			0.337			0.282			0.427			0.913			0.066			0.24			0.397			0.096			0.059			0.311
	0.276			0.306						0.27			0.198			0.108			0.216			0.439			0.517			0.252			0.216			0.054			0.319			0.276			0.168			0.08			0.102
	0.294			0.168						0.162			0.204			1.064			0.234			0.078			0.138			0.361			0.144			0.553			0.451			0.09			0.156			0.188			0.172
	0.18			0.27						0.234			0.192			0.487			0.325			0.373			0.21			0.186			0.258			0.066			0.228			1.436			0.252			0.054			0.102
	0.114			0.054						0.054			0.258			0.162			0.168			0.138			0.06			0.294			0.078			0.337			0.385			0.162			0.919			0.172			0.118
	0.072			0.066						0.306			0.228			0.036			0.054			0.313			0.385			0.403			0.168			0.174			0.168			0.325			0.108			0.059			0.091
	0.258			0.114						0.427			0.276			4.435			0.138			0.084			1.166			0.246			0.096			0.084			0.084			1.893			0.078			0.096			0.177
	0.15			0.258						0.361			0.066			0.325			0.114			0.337			0.337			0.126			0.12			0.397			0.415			0.619			0.126			0.091			0.096
	0.108			0.168						0.162			0.096			2.061			0.27			0.276			0.595			0.204			0.138			0.168			1.052			0.673			1.893			0.054			0.064
	0.583			0.337						0.252			0.385			0.114			0.126			0.276			0.108			0.186			0.234			0.054			0.3			1.779			0.204			0.08			0.102
	0.276			0.3						1.148			0.343			0.685			0.114			0.198			0.349			0.132			0.096			0.108			0.385			1.118			0.847			0.086			0.22
	0.072			0.27						0.553			0.829			0.126			0.319			0.325			0.745			0.294			0.108			0.361			0.162			0.986			0.288			0.166			0.15
	0.228			0.114						0.06			0.27			0.12			0.325			0.264			0.397			0.204			0.234			1.346			0.18			0.192			1.064			0.075			0.113
	0.054			0.168						0.282			0.445			0.048			0.084			0.391			0.619			0.066			0.09			0.168			2.29			0.397			0.721			0.096			0.113
	0.204			0.162						0.313			0.331			0.216			0.06			0.325			0.553			0.204			0.361			0.649			0.637			3.131			0.096			0.064			0.134
	0.457			0.258						0.276			0.282			0.096			0.252			0.09			0.126			0.12			0.246			0.066			0.09			0.769			0.12			0.054			0.064
	0.126			0.15						0.126			0.084			0.138			0.264			0.228			0.066			0.156			0.096			0.349			0.445			0.27			0.132			0.091			0.263
	0.126			0.451						0.481			0.439			0.655			0.27			0.282			0.264			0.433			0.349			0.222			0.246			0.511			0.072			0.086			0.075
	0.096			0.198						0.421			0.397			0.529			0.144			0.367			0.799			0.15			0.126			0.24			0.096			0.174			0.198			0.075			0.161
	0.186			0.138						0.529			0.427			0.078			0.379			0.313			0.258			0.15			0.174			0.174			0.649			0.054			0.114			0.091			0.332
	0.144			0.168						0.493			0.529			0.234			0.216			0.162			0.126			0.228			0.168			0.084			0.427			1.448			0.072			0.075			0.139
	0.09			0.15						0.192			0.264			0.174			0.343			0.258			0.391			0.06			0.222			0.084			1.551			0.15			0.811			0.139			0.086
	0.186			0.162						0.108			0.174			0.204			0.288			0.066			0.565			0.192			0.216			0.12			0.078			0.174			0.078			0.134			0.354
	0.072			0.186						0.066			0.108			0.835			0.162			0.126			0.276			0.264			0.222			0.276			0.108			0.192			0.607			0.423			0.075
	0.258									0.703			0.276			0.174			0.06			0.09			0.895			0.355			0.745			0.192			0.096			0.084			1.226			0.193			0.054
	0.264									0.18			0.126			0.379			0.114			0.294			0.391			0.535			0.252			0.535			0.156			0.102			0.12			0.161			0.096
	0.186									0.553			0.054			2.242			0.198			0.493			0.445			0.319			0.258			0.553			0.138			1.208			0.066			0.091			0.182
	0.21									0.403			0.757			0.228			0.379			0.108			0.096			0.108			0.204			0.204			0.331			0.829			3.149			0.155			0.188
	0.186									0.204			0.481			0.114			0.162			0.913			0.114			0.349			0.276			0.114			0.078			0.655			2.019			0.209			0.209
	0.102									0.156			0.421			0.355			0.072			0.397			0.583			0.294			0.222			0.066			0.054			0.054			0.054			0.086			0.225
	0.054									0.222			0.349			0.529			0.156			0.09			0.078			0.313			0.331			0.054			0.252			0.559			0.24			0.177			0.236
	0.15									0.192			0.156			0.078			0.349			0.817			0.343			0.144			0.258			0.198			0.192			0.325			1.731			0.118			0.231
	0.373									0.246			0.204			0.162			0.186			0.138			0.313			0.156			0.084			0.523			0.385			0.174			0.21			0.123			0.289
	0.156									0.276			0.198			7.741			0.096			0.998			0.126			0.192			0.102			0.102			1.581			0.12			0.469			0.193			0.198
	0.072									0.09			0.661			0.144			0.078			0.871			0.09			0.487			0.264			0.096			0.763			0.475			0.054			0.172			0.279
	0.18									0.775			0.114			1.238			0.246			0.487			0.27			0.084			1.767			0.21			0.637			0.535			0.09			0.188			0.231
	0.186									3.6			0.294			1.076			0.144			0.517			0.349			0.282			0.228			0.198			0.234			1.412			0.06			0.209			0.413
	0.12									0.535			0.421			0.415			0.09			0.511			0.517			0.349			0.168			0.439			0.102			1.046			0.174			0.434			0.075
	0.09									0.144			0.15			0.138			0.198			0.367			0.102			0.343			0.24			0.727			0.162			0.06			0.27			0.161			0.155
	0.24									0.619			1.875			0.367			0.246			0.234			0.763			0.306			0.234			0.24			0.228			0.355			0.637			0.182			0.214
	0.186									0.162			0.264			0.012			0.535			0.547			1.454			0.505			0.343			0.078			0.282			1.082			0.144			0.225			0.241
	0.138									0.078			1.142			0.048			0.373			0.589			0.493			0.252			0.258			0.06			0.487			0.781			0.919			0.134			0.381
	0.361									0.409			0.673			0.21			0.264			0.643			0.072			0.661			0.427			0.373			0.691			0.925			0.054			0.182			0.08
	0.198									0.246			0.3			0.108			0.246			0.481			0.198			0.126			0.962			0.09			0.703			0.15			0.054			0.214			0.129
	0.216									0.15			0.294			0.078			0.174			0.517			0.144			0.475			0.3			0.054			0.306			0.391			0.228			0.456			0.102
	0.156									0.27			0.655			0.246			0.09			0.15			0.847			0.216			0.258			0.697			0.096			0.192			0.108			0.198			0.198
	0.21									0.481			0.288			0.282			0.066			1.046			0.156			0.343			0.288			0.27			0.258			0.27			0.631			0.172			0.15
	0.078									0.541			0.162			0.012			0.198			0.403			0.282			0.457			0.739			0.144			0.697			0.613			0.072			0.686			0.155
	0.246									0.12			0.054			0.535			0.162			0.27			0.114			0.168			0.511			0.102			0.817			1.298			0.132			0.15			0.102
										0.066			0.998			0.252			0.174			0.607			0.379			0.577			0.685			0.096			0.108			0.072			0.469			0.064			0.3
										0.493			0.276			0.162			0.168			0.3			0.168			0.252			0.944			0.27			0.847			1.022			0.938			0.113			0.22
										0.415			0.733			0.403			0.066			0.078			0.126			0.433			0.475			0.433			0.451			0.475			0.072			0.172			0.123
										0.102			0.3			0.319			0.475			1.412			0.469			0.246			0.727			0.745			0.745			0.901			0.409			0.172			0.166
										0.571			0.282			0.21			0.457			0.12			0.21			0.294			0.661			0.12			0.096			0.337			0.505			0.182			0.375
										0.192			0.06			0.337			0.216			0.523			0.517			0.282			0.264			0.228			0.156			1.004			0.613			0.129			0.134
										1.124			0.3			0.234			0.144			0.835			0.102			0.222			0.21			0.09			0.186			0.349			0.156			0.07			0.161
										0.126			1.286			0.018			0.234			0.367			0.186			0.385			0.607			0.108			0.054			0.469			0.138			0.139			0.123
										0.228			0.072			0.18			0.12			0.439			0.361			0.282			0.138			0.252			0.168			0.691			0.156			0.161			0.139
										0.367			0.571			1.977			0.373			0.487			0.306			0.373			0.126			0.859			1.785			0.805			0.06			0.15			0.348
										1.46			0.108			2.013			0.192			0.613			0.078			0.367			0.12			0.138			0.144			0.168			0.601			0.07			0.102
										1.076			0.198			0.03			0.168			0.3			0.12			0.343			0.343			0.325			1.346			0.054			0.084			0.064			0.155
										0.331			0.102			0.805			0.246			0.294			0.078			0.108			0.337			0.282			0.06			0.325			0.084			0.07			0.198
										0.096			0.27			0.222			0.108			0.288			0.721			0.138			0.3			0.09			0.168			0.132			0.517			0.161			0.204
										0.361			0.192			0.162			0.258			0.481			0.385			0.168			0.457			0.162			0.054			0.12			0.108			0.15			0.07
										0.325			0.343			1.935			0.132			0.138			0.306			0.174			0.144			0.126			0.252			1.436			0.643			0.118			0.161
										0.529			0.24			0.992			0.21			1.947			0.252			0.27			0.18			0.511			0.313			0.391			0.138			0.568			0.139
										0.319			0.529			0.192			0.09			0.373			0.21			0.096			0.21			0.246			0.168			0.15			0.234			0.102			0.134
										0.349			0.222			0.132			0.246			0.258			0.343			0.216			0.078			0.054			0.625			0.439			0.703			0.166			0.145
										0.222			0.126			1.268			0.258			0.451			0.306			0.469			0.282			0.192			0.108			0.156			0.258			0.231			0.166
										0.535			0.222			1.184			0.066			0.222			0.06			0.517			0.355			0.3			1.244			0.222			1.052			0.348			0.129
										1.448			0.535			0.054			0.21			0.27			0.078			0.709			0.385			0.727			0.138			1.166			0.319			0.214			0.284
										0.234			0.162			0.595			0.355			0.27			0.457			0.126			0.288			0.102			0.373			0.126			0.222			0.504			0.193
										0.288			0.102			0.06			0.343			0.282			0.397			0.144			0.391			0.361			0.066			0.547			0.288			0.139			0.172
										1.166			0.12			0.655			0.409			0.319			0.18			0.066			0.192			0.138			0.355			0.433			0.559			0.263			0.198
										0.499			0.204			1.863			0.054			0.547			0.072			0.409			0.415			0.096			0.15			0.09			0.222			0.113			0.177
										0.288			0.18			0.204			0.132			0.198			0.27			0.361			0.204			0.379			0.078			0.691			0.313			0.22			0.348
										0.487			0.186			0.012			0.246			0.216			0.343			0.445			0.355			0.613			0.096			0.403			0.09			0.198			0.214
										0.096			0.216			0.186			0.096			0.421			0.06			0.144			0.132			0.222			0.463			0.18			0.12			0.054			0.113
										0.433			0.156			0.108			0.132			0.835			0.469			0.126			0.313			0.264			0.084			0.337			0.108			0.118			0.241
										0.313			0.066			0.078			0.126			0.234			0.228			0.427			0.156			0.234			0.325			0.084			0.901			0.225			0.059
										0.457			0.258			1.01			0.24			0.373			0.343			0.763			0.186			0.06			0.613			0.445			0.072			0.091			0.354
										0.054			0.084			0.048			0.078			0.613			0.252			0.102			0.439			0.944			0.841			0.114			2.224			0.252			0.113
										0.156			0.252			0.144			0.252			0.409			0.331			0.138			0.24			0.234			0.072			0.054			0.072			0.204			0.166
										0.956			0.258			1.575			0.102			0.409			0.078			0.096			0.385			0.09			0.559			0.409			0.084			0.145			0.129
										0.054			0.138			0.433			0.439			0.246			0.168			0.156			0.072			0.391			0.27			1.989			0.054			0.295			0.241
										2.416			0.246			0.168			0.084			0.156			0.078			0.421			0.15			0.078			0.192			0.306			0.655			0.386			0.15
										0.787			0.319			0.27			0.403			0.337			0.066			0.499			0.3			0.06			0.601			0.234			0.511			0.064			0.225
										0.511			0.252			0.144			0.685			0.469			0.282			0.12			0.114			0.649			0.054			0.294			0.343			0.091			0.129
										0.09			0.066			0.643			0.072			0.337			0.391			0.096			0.114			0.168			0.956			0.475			0.234			0.102			0.263
										0.18			0.216			0.018			0.427			0.15			0.727			0.126			0.385			0.228			0.733			0.331			0.132			0.252
										0.15			0.132			0.024			0.198			0.276			0.18			0.168			0.397			0.625			0.12			0.805			2.139			0.064
										0.355			0.306			0.15			0.162			0.162			1.04			0.577			0.282			0.397			0.06			0.072			0.144			0.139
										0.541			0.337			0.066			0.15			0.054			0.222			0.264			0.108			0.072			0.084			0.306			1.629			0.118
										0.427			0.06			0.379			0.228			0.355			0.174			0.258			0.102			0.751			0.3			0.859			0.439			0.22
										0.294			0.138			0.03			0.493			0.439			0.691			0.192			0.126			0.054			0.643			0.144			0.451			0.08
										0.234			0.204			0.403			0.709			0.763			0.294			0.234			0.313			0.138			0.162			0.565			0.078			0.102
										0.445			0.096			0.913			0.421			0.27			0.913			0.24			0.457			0.174			0.096			0.403			0.138			0.129
										0.054			0.21			0.415			0.186			0.27			0.168			0.475			0.421			0.397			0.325			0.439			0.264			0.702
										0.102			0.276			0.919			0.294			0.114			1.112			0.162			0.162			0.114			1.226			1.058			0.162			0.247
										0.457			0.144			0.258			0.204			0.198			0.066			0.21			0.349			0.294			1.442			0.607			0.078			0.064
										0.409			0.319			0.168			0.054			0.331			0.06			0.252			0.216			0.096			0.703			0.938			0.619			0.145
										0.06			0.487			0.385			0.445			0.222			0.974			0.162			0.066			0.397			0.258			0.072			0.096			0.622
										0.294			0.361			0.974			0.306			0.18			0.565			0.3			0.204			0.054			0.09			0.974			0.294			0.145
										0.24			0.174			0.144			0.192			0.415			0.601			0.156			0.325			0.168			0.535			0.24			0.27			0.327
										0.974			0.252			0.469			0.222			0.078			0.559			0.631			0.252			0.102			0.264			0.234			0.637			0.348
										0.505			0.27			1.803			0.258			0.715			1.178			0.204			0.228			0.282			0.102			0.511			1.442			0.086
										0.499			0.313			0.95			0.451			0.361			0.282			0.397			0.631			0.18			0.12			0.306			0.15			0.193
										0.264			0.126			0.06			0.168			0.379			1.358			0.252			0.252			0.102			0.06			0.12			0.216			0.182
										0.054			0.264			0.132			0.27			0.234			0.559			0.228			0.234			0.805			0.18			0.379			0.306			0.279
										0.343			0.258			0.036			0.18			0.337			0.06			0.246			0.144			0.102			0.769			0.685			0.529			0.182
										0.787			0.228			0.204			0.072			0.072			2.891			0.757			0.138			0.114			1.088			0.421			0.066			0.129
										0.451			0.379			0.168			0.228			0.198			0.054			0.21			0.499			0.523			0.192			0.932			0.325			0.118
										0.469			0.409			0.036			0.433			0.547			0.186			0.156			0.198			0.066			0.084			0.132			0.649			0.289
										0.487			0.349			0.048			0.132			0.349			0.445			0.228			0.066			0.144			0.162			1.629			0.066			0.456
										0.745			0.138			0.198			0.126			0.24			0.325			0.294			0.306			0.246			0.066			0.264			0.174			0.257
										0.343			0.108			0.066			0.096			0.349			2.302			0.138			0.349			0.096			0.108			0.361			0.102			0.123
										0.114			0.174			0.282			0.234			0.433			0.986			0.252			0.078			0.264			0.108			0.102			0.15			0.381
										0.907			0.282			0.463			0.21			0.12			0.3			0.198			0.096			0.27			0.12			0.355			0.661			0.08
										0.379			0.132			0.024			0.126			1.496			0.607			0.12			0.228			0.198			0.15			0.27			0.09			0.295
										0.583			0.168			0.349			0.246			0.361			0.457			0.15			0.09			0.27			0.487			0.144			0.114			0.07
										0.998			0.15			0.084			0.234			0.337			0.511			0.258			0.102			0.12			0.072			0.998			0.27			0.188
										0.361			0.276			0.12			0.234			0.06			0.571			0.24			0.078			0.102			0.643			0.877			0.3			0.193
										0.421			0.319			0.186			0.228			0.144			0.811			0.216			0.066			0.505			0.433			0.156			0.313			0.247
										0.102			0.168			0.09			0.276			0.06			0.325			0.415			0.282			0.373			0.156			4.886			0.066			0.295
										0.415			0.228			0.09			0.132			0.288			2.644			0.397			0.21			0.361			0.385			0.24			0.138			0.172
										0.084			0.204			0.012			0.264			0.234			0.938			0.138			0.421			0.084			0.09			0.138			0.258			0.193
										0.3			0.078			2.085			0.294			0.313			0.559			0.811			0.186			0.06			0.066			0.078			0.09			0.123
										0.487			0.21			0.343			0.246			0.192			0.054			0.174			0.054			0.144			0.066			0.096			0.385			0.214
										0.3			0.319			0.156			0.331			0.409			0.21			0.18			0.421			0.168			0.198			0.096			0.156			0.161
										0.451			0.252			0.012			0.18			0.252			0.451			0.306			0.367			0.469			0.306			0.799			0.156			0.134
										0.475			0.228			0.108			0.09			0.385			0.523			0.198			0.264			0.697			0.968			0.811			0.108			0.386
										0.655			0.126			0.186			0.252			0.132			0.096			0.252			0.162			0.288			0.084			0.697			0.054			0.107
										0.138			0.144			0.132			0.264			0.349			0.355			0.222			0.523			0.282			0.096			0.168			0.439			0.123
										0.835			0.475			0.144			0.222			0.379			0.306			0.192			0.367			0.577			0.835			0.072			0.072			0.08
										0.138			0.27			0.367			0.367			0.246			0.072			0.481			0.204			0.168			0.09			0.186			0.264			0.161
										0.403			0.252			0.108			0.192			0.114			0.397			0.198			0.288			0.138			0.739			0.084			0.907			0.155
										0.168			0.204			0.03			0.12			0.276			0.421			0.174			0.445			0.15			0.144			0.06			0.739			0.134
										0.715			0.288			0.571			0.282			0.421			0.439			0.252			0.325			0.469			0.343			0.126			0.246			0.118
										0.535			0.084			0.397			0.288			0.288			0.09			0.24			0.096			0.072			0.09			0.054			0.054			0.247
										0.138			0.138			0.012			0.24			0.667			0.054			0.126			0.186			0.156			0.847			2.079			0.108			0.102
										0.469			0.102			0.18			0.054			0.379			0.276			0.138			0.27			0.144			0.138			0.09			1.154			0.289
										0.15			0.397			0.27			0.27			0.264			0.24			0.583			0.12			0.096			0.066			0.373			0.499			0.338
										0.355			0.288			0.595			0.15			0.21			0.349			1.448			0.787			0.397			0.09			1.142			0.09			0.231
										0.589			0.319			0.09			0.258			0.12			0.102			0.174			0.21			0.379			0.174			0.204			0.078			0.284
										0.186			0.481			0.697			0.427			0.198			0.21			0.27			0.252			0.078			1.466			2.831			0.3			0.204
										1.719			0.288			0.162			0.258			0.391			0.252			0.228			0.553			0.15			0.054			0.529			0.216			0.172
										0.066			0.264			0.132			0.433			0.379			0.228			0.228			0.156			0.084			0.457			0.264			0.096			0.884
										0.493			0.186			0.102			0.132			0.319			0.192			0.204			0.433			0.084			0.078			0.12			0.541			0.155
										0.379			0.072			0.072			0.168			0.457			0.337			0.18			0.168			0.313			0.553			1.034			0.096			0.086
										0.24			0.294			0.126			0.198			0.21			0.835			0.319			0.457			0.27			0.084			0.367			0.252			0.08
										0.246			0.228			0.631			0.114			0.18			0.072			0.108			0.361			0.421			0.781			0.433			1.01			0.134
										0.144			0.072			1.28			0.126			0.409			0.421			0.228			0.234			0.24			0.144			0.337			0.108			0.273
										0.126			0.361			0.631			0.258			0.385			0.114			0.18			0.162			0.3			0.553			0.096			0.276			0.241
										0.379			0.24			1.334			0.511			0.06			0.21			0.24			0.439			0.264			0.162			0.264			0.072			0.059
										0.319			0.21			0.126			0.096			0.174			0.319			0.198			0.367			0.246			0.391			0.174			0.619			0.788
										0.252			0.174			0.15			0.186			0.306			0.24			0.078			0.306			0.379			0.27			0.246			0.487			0.139
										0.072			0.096			0.739			0.511			0.102			0.469			0.319			0.18			0.427			0.583			0.21			0.12			0.954
										0.343			0.294			0.367			0.343			0.391			0.174			0.559			0.294			0.938			1.617			0.18			0.433			0.472
										0.517			0.234			0.096			0.084			0.553			0.288			0.204			0.174			0.511			0.919			0.084			0.649			0.193
										0.319			0.343			0.156			0.21			0.072			0.463			0.595			0.168			0.258			0.421			0.697			0.21			0.118
										0.15			0.294			0.3			0.084			0.403			0.463			0.228			0.168			0.349			0.589			0.162			0.409			0.365
										0.709			0.15			0.757			0.15			0.126			0.162			0.198			0.156			0.319			0.889			0.379			0.553			0.155
										0.306			0.21			0.361			0.715			0.306			0.306			0.264			0.409			0.541			0.156			0.12			1.208			0.134
										0.433			0.595			0.331			0.337			0.234			0.126			0.216			0.306			0.21			0.403			0.078			0.433			0.638
										0.258			0.276			1.274			0.349			0.12			0.126			0.258			0.258			0.325			0.066			7.759			1.394			0.22
										1.647			0.156			0.325			0.192			0.138			0.264			0.114			0.084			0.679			0.938			0.168			0.421			0.134
										0.427			0.066			1.022			0.769			0.12			0.276			0.252			0.138			0.445			0.463			0.697			0.096			0.145
										0.553			0.174			0.138			0.246			0.072			0.162			0.198			0.084			0.529			0.066			0.228			0.319			0.37
										0.595			0.114			0.054			0.09			0.078			0.337			0.072			0.319			0.21			0.294			0.102			0.379			0.188
										0.932			0.066			0.811			0.066			0.198			0.3			0.096			0.288			0.3			0.643			0.373			0.246			0.107
										0.463			0.174			0.613			0.084			0.403			0.18			0.355			0.09			0.306			0.114			0.228			0.066			0.193
										0.325			0.553			0.15			0.276			0.27			0.451			0.192			0.343			0.21			0.745			0.631			0.168			0.118
										0.403			0.228			0.421			0.523			0.373			0.174			0.27			0.096			0.367			0.192			1.142			0.21			0.327
										0.078			0.264			0.385			0.228			0.222			0.294			0.192			0.066			0.361			0.108			0.445			0.439			0.166
										0.559			0.156			0.252			0.325			0.595			0.331			0.216			0.054			0.252			0.06			1.358			0.439			0.177
										0.126			0.361			0.102			0.469			0.222			0.132			0.331			0.162			0.907			7.398			0.751			0.09			0.129
										0.493			0.066			0.192			0.493			0.258			0.258			1.773			0.655			0.222			0.096			0.132			0.252			0.643
										0.517			0.18			0.27			0.186			0.132			0.343			0.932			0.096			0.781			0.192			0.523			0.379			0.08
										0.511			0.306			0.09			0.288			0.463			0.258			0.319			0.06			0.204			0.481			0.481			0.986			0.209
										0.445			0.06			0.06			0.204			0.234			0.487			0.066			0.234			0.288			0.06			0.078			0.09			0.118
										0.487			0.246			0.096			0.24			0.204			1.472			0.252			0.228			0.294			0.234			0.493			0.186			0.059
										0.349			0.072			0.162			0.252			0.415			0.553			0.06			1.19			0.559			0.222			0.21			1.076			0.145
										0.433			1.106			0.409			0.27			0.096			0.174			0.156			0.084			3.498			1.316			0.679			0.938			0.086
										0.288			0.216			0.565			0.102			0.108			0.078			0.084			0.228			0.601			0.24			0.313			0.162			0.129
										0.15			0.054			0.174			0.096			0.337			0.541			0.379			0.487			0.204			0.349			0.234			0.156			0.107
										0.15			0.222			0.331			0.27			0.313			0.403			0.054			0.379			3.101			0.138			1.172			0.264			0.493
										0.355			0.337			0.901			0.306			0.379			0.126			0.072			0.072			0.463			0.126			0.481			0.126			0.123
										0.132			0.12			0.06			0.132			0.337			0.114			0.054			0.132			0.21			0.433			0.09			0.27			0.209
										0.294			0.138			0.811			0.21			0.421			0.138			0.349			0.349			0.715			0.962			0.264			0.144			0.289
										0.415			0.114			0.246			0.138			1.635			0.06			0.252			0.523			0.258			0.306			0.775			0.216			0.3
										0.132			0.325			0.529			0.126			0.313			0.992			0.397			0.493			0.313			0.787			0.733			0.06			0.22
										0.433			0.373			0.072			0.216			0.331			0.511			0.391			0.457			0.276			0.102			0.517			0.12			0.054
										0.078			0.481			0.541			0.264			0.379			0.132			0.3			0.523			0.325			0.24			1.46			1.028			0.375
										0.974			0.565			1.256			0.391			0.391			0.054			0.228			0.204			0.337			0.583			0.445			0.066			0.375
										0.445			0.258			1.196			0.15			0.481			0.775			0.18			0.349			0.228			0.096			0.919			0.126			0.611
										0.186			0.138			0.108			0.337			1.196			0.21			0.06			0.144			0.204			0.481			0.835			0.138			0.402
										0.072			0.204			1.022			0.204			0.643			0.168			0.95			0.288			0.234			0.998			0.21			0.331			0.188
										0.325			0.421			0.535			0.505			0.367			0.222			0.349			0.541			0.27			1.22			0.06			0.337			0.289
										0.451			0.739			0.06			0.306			0.325			0.282			0.21			0.337			0.583			0.228			0.415			2.843			0.348
										0.944			0.294			0.21			0.126			0.895			0.294			0.246			0.325			0.252			0.198			0.439			0.583			0.064
										0.054			0.198			0.18			0.222			0.3			0.595			0.192			0.264			0.306			0.096			0.126			0.174			0.059
										0.349			1.52			1.37			0.276			0.12			0.222			0.126			0.325			0.313			0.174			0.313			0.667			0.123
										0.379			0.102			0.222			0.174			0.078			0.084			0.252			0.481			0.589			0.12			0.553			0.114			0.456
										0.463			0.541			0.547			0.313			0.349			0.138			0.222			0.27			0.246			0.577			0.715			0.09			0.166
										0.337			0.114			0.192			0.457			0.21			0.204			0.439			0.162			0.499			0.06			0.769			0.192			0.064
										0.192			0.222			0.084			0.313			0.415			0.234			0.415			0.379			0.228			0.637			0.072			0.12			0.113
										0.487			0.078			0.234			0.102			0.108			0.21			0.24			0.282			0.24			0.925			0.415			0.186			0.086
										0.361			0.15			0.084			0.258			0.054			0.276			0.174			0.415			0.427			0.15			0.853			0.355			0.091
										0.421			0.15			0.805			0.258			0.282			0.288			0.294			0.493			0.343			1.184			0.222			0.811			0.096
										0.541			0.18			0.186			0.553			0.066			0.27			0.331			0.559			0.739			0.385			0.355			2.867			0.059
										0.06			0.084			0.583			0.09			0.24			0.805			0.282			0.252			0.258			0.252			1.244			0.427			0.145
										0.944			0.589			0.102			0.24			0.541			0.493			0.306			0.481			0.691			0.667			0.847			0.481			0.096
										0.186			0.096			0.102			0.096			0.294			0.114			0.294			0.559			0.355			0.072			0.144			0.078			0.091
										0.571			0.12			0.264			0.096			0.547			0.216			0.27			0.499			0.288			0.264			0.517			0.331			0.059
										0.27			0.09			0.156			0.349			0.589			0.21			0.313			0.505			0.523			0.078			0.379			0.367			0.172
										0.162			1.214			0.144			0.331			0.361			0.192			0.264			0.661			0.397			0.084			0.084			0.12			0.123
										0.18			0.108			0.859			0.114			0.523			0.132			0.631			0.319			0.216			0.601			0.379			0.415			0.059
										0.523			0.132			0.132			0.06			0.499			0.192			0.228			0.529			0.343			0.583			0.228			0.817			0.075
										0.487			0.763			0.541			0.06			0.619			0.066			0.174			0.276			0.3			1.07			0.313			0.697			0.129
										0.06			0.084			1.184			0.114			0.078			0.18			0.349			0.475			0.469			0.138			0.337			0.084			0.182
										0.409			0.072			0.072			0.313			0.06			0.216			0.294			0.126			0.625			0.397			0.156			0.084			0.279
										0.15			0.18			0.457			0.21			0.457			0.385			0.132			0.409			0.319			0.186			0.156			0.144			0.129
										0.475			0.126			0.709			0.439			0.361			0.319			0.367			1.028			0.781			0.102			0.234			0.168			0.118
										0.517			0.21			0.391			0.12			0.09			0.649			0.162			0.451			0.258			0.114			0.325			0.222			0.166
										0.282			0.126			0.583			0.078			0.577			0.162			0.21			0.571			0.343			3.762			0.06			0.096			0.086
										0.18			0.397			0.144			0.421			0.054			0.21			0.096			0.427			0.234			1.136			0.054			0.078			0.07
										0.216			0.222			0.313			0.084			0.096			0.463			0.054			0.288			1.436			0.481			0.787			0.264			0.07
										0.655			0.168			0.679			0.306			0.078			0.306			0.282			0.319			0.487			0.3			0.06			0.21			0.182
										0.487			0.373			0.054			0.294			0.252			0.168			0.234			0.535			0.475			0.162			0.577			0.258			0.177
										0.379			0.078			0.09			0.078			0.234			0.132			0.264			0.643			0.246			0.427			0.907			0.319			0.064
										0.811			0.126			1.142			0.391			0.577			0.156			0.463			0.619			0.264			0.084			0.721			0.066			0.07
										0.222			0.126			0.192			0.18			0.054			0.331			0.084			0.27			0.282			0.144			0.186			0.306			0.064
										0.367			0.15			0.27			0.162			0.463			0.102			0.325			0.072			0.739			0.391			0.138			0.222			0.172
										0.505			0.072			0.433			0.18			0.27			0.186			0.258			0.355			0.27			0.18			1.13			1.1			0.102
										0.613			0.27			0.288			0.144			0.613			0.228			0.168			0.469			0.493			0.703			0.066			0.144			0.107
										0.523			0.373			0.619			0.21			0.174			0.126			0.294			0.475			0.565			0.132			0.276			0.319			0.273
										0.132			0.06			0.126			0.451			0.523			0.114			0.337			0.475			0.439			0.535			0.282			0.186
										0.078			0.174			1.1			0.192			0.379			0.276			0.445			0.084			0.439			0.27			0.078			0.096
										0.096			0.655			0.216			0.054			0.108			0.216			0.228			0.337			0.859			0.793			0.577			0.853
										0.156			0.337			0.234			0.168			0.517			0.114			0.12			0.379			0.288			0.487			0.072			0.625
										0.108			0.313			1.316			0.162			0.571			0.571			0.27			0.403			0.547			0.15			0.234			0.829
										0.234			0.054			0.607			0.096			0.054			0.192			0.132			0.343			0.349			0.613			0.409			0.066
										0.625			0.222			0.216			0.306			0.264			0.09			0.228			0.174			0.835			0.114			0.643			0.102
										0.457			0.066			0.481			0.126			0.319			0.192			0.15			0.385			0.204			0.192			0.535			0.367
										0.517			2.091			0.162			0.24			0.18			0.625			0.252			0.577			0.313			0.355			0.355			1.857
										0.487			0.096			0.078			0.108			0.625			0.24			0.126			0.222			0.349			1.016			0.276			0.829
										0.264			0.162			0.168			0.126			0.433			0.276			0.228			0.565			0.667			1.124			0.3			0.246
										0.421			0.373			0.204			0.168			0.192			0.12			0.361			0.252			0.553			0.691			0.168			1.202
										0.421			0.258			0.355			0.072			0.252			0.06			0.313			0.379			0.499			0.306			0.679			0.102
										0.072			0.541			0.463			0.09			0.499			0.379			0.445			0.343			0.294			0.072			0.264			1.496
										0.066			0.186			1.034			0.162			0.529			0.15			0.108			0.421			0.373			0.102			0.355			0.421
										0.234			0.174			0.108			0.144			0.204			0.337			0.228			0.427			0.252			0.102			0.15			0.168
										0.505			0.096			1.13			0.126			0.409			0.457			0.156			0.523			0.421			0.439			0.745			0.829
										0.096			0.24			0.12			0.349			0.385			0.409			0.096			0.379			0.222			0.493			0.757			0.132
										0.072			0.427			0.397			0.096			0.264			0.114			0.276			0.379			0.463			0.932			1.088			1.016
										0.511			0.144			0.21			0.192			0.451			0.21			0.883			0.427			0.258			0.102			0.751			0.114
										0.156			0.15			0.084			0.126			0.499			0.469			0.156			0.469			0.349			0.403			0.084			0.355
										0.547			0.24			0.469			0.186			0.403			0.096			0.385			0.421			0.228			0.349			0.222			0.054
										0.144			0.667			0.367			1.034			1.677			0.186			0.246			0.625			0.294			0.409			0.054			0.21
										1.046			0.325			0.325			0.228			0.475			0.234			0.349			0.343			1.028			0.337			0.385			0.343
										0.661			0.355			0.282			0.234			0.619			0.685			0.222			0.186			0.385			0.343			0.066			0.156
										0.054			0.439			0.956			0.126			0.403			0.252			0.294			0.306			0.403			1.665			0.27			0.27
										0.102			0.415			0.319			0.108			0.433			0.427			0.216			1.046			0.252			0.066			0.162			0.222
										0.343			0.09			0.409			0.174			0.463			0.481			0.553			0.439			0.361			0.457			0.331			1.382
										0.403			0.529			0.355			0.096			0.493			0.3			0.234			0.493			0.282			0.264			0.331			0.529
										0.319			0.066			0.288			0.06			0.319			0.066			0.186			0.186			0.331			1.232			0.144			0.325
										0.084			0.445			0.06			0.054			0.126			0.391			0.174			0.234			0.487			0.829			0.325			0.234
										0.072			0.27			0.625			0.06			0.156			0.655			0.319			0.06			0.252			0.27			1.725			0.054
										0.517			0.379			0.355			0.126			0.337			0.258			0.246			0.138			3.185			0.992			0.288			0.282
										0.367			0.337			0.95			0.078			0.829			0.306			0.12			0.3			0.787			0.276			1.136			1.208
										0.222			0.156			0.138			0.102			0.445			0.306			0.114			0.505			0.361			0.775			3.227			0.198
										0.535			0.499			0.138			0.072			0.066			0.739			0.451			0.222			1.304			0.258			0.168			0.391
										0.168			0.168			0.98			0.078			0.487			0.06			0.186			0.331			0.282			0.817			0.21			0.144
										0.715			0.337			0.439			0.186			0.457			0.09			0.228			0.258			0.222			0.625			1.839			0.084
										0.439			0.643			0.078			0.12			0.361			0.282			0.24			0.108			0.385			0.186			1.04			0.337
										0.577			0.457			0.168			0.09			0.661			0.102			0.216			0.487			1.046			0.553			0.096			0.06
										0.571			0.168			0.222			0.156			0.547			0.27			0.282			0.126			0.24			0.144			1.743			0.132
										0.306			0.156			0.667			0.096			0.306			0.619			0.613			0.493			1.478			0.919			0.367			3.197
										0.331			0.222			0.15			0.108			0.463			0.451			0.589			0.168			1.046			0.331			0.15			0.12
										0.06			0.288			0.721			0.108			0.415			0.457			0.373			0.102			0.264			1.569			0.09			0.162
										0.511			1.208			0.703			0.385			0.355			0.228			0.084			0.469			0.385			0.829			0.445			0.078
										0.649			0.06			0.331			0.09			1.713			0.319			0.276			0.439			0.3			0.084			0.475			0.992
										0.373			0.721			0.102			0.12			0.511			0.192			0.379			0.349			0.643			0.499			0.228			0.174
										0.469			0.595			0.138			0.258			0.361			0.367			0.282			0.337			0.3			0.108			0.12			0.174
										0.222			0.331			0.072			0.06			0.066			0.138			0.397			0.138			0.733			0.084			0.469			0.319
										0.162			0.319			0.192			0.3			0.15			0.108			0.547			0.132			0.216			0.126			0.27			0.06
										0.276			0.355			0.595			0.571			0.24			0.162			0.331			0.493			0.577			1.298			0.174			0.216
										0.084			0.385			0.409			0.132			0.264			0.144			0.27			0.288			0.258			2.752			0.234			0.084
										0.06			0.264			0.084			0.102			0.09			0.114			0.781			0.294			0.325			0.156			0.493			0.355
										0.643			0.421			0.859			0.114			0.463			0.234			0.391			0.343			0.282			0.06			0.679			0.138
										0.385			0.337			0.186			0.3			0.246			0.264			0.511			0.126			0.367			0.319			0.739			0.222
										0.27			0.186			0.361			0.24			0.09			0.204			0.09			0.054			0.222			1.563			0.072			0.865
										0.667			0.162			0.066			0.21			0.12			0.15			0.156			0.583			0.529			0.084			0.066			0.246
										0.078			0.054			0.216			0.294			0.132			0.096			0.529			0.325			0.234			1.551			0.541			0.06
										0.559			0.066			0.252			0.451			0.264			0.24			0.15			0.331			0.709			0.745			0.096			0.793
										0.21			0.276			0.09			0.331			0.475			0.932			0.577			0.379			0.841			1.959			0.054			1.376
										0.631			0.523			0.108			0.355			0.475			0.27			1.016			0.343			0.817			0.138			0.817			0.144
										0.174			0.391			0.09			0.222			0.463			0.066			0.529			0.499			1.46			0.457			2.578			0.138
										0.054			0.355			0.174			0.276			0.078			0.096			0.559			0.192			1.695			0.186			0.421			0.156
										0.517			0.114			0.198			0.325			0.421			0.361			0.186			0.313			0.631			0.198			0.288			0.24
										0.114			0.3			0.956			0.349			0.21			0.198			0.457			0.138			0.805			0.168			0.529			0.102
										0.096			0.583			0.655			0.337			0.655			0.325			0.415			0.433			0.403			0.222			0.3			0.084
										0.475			0.337			0.21			0.3			0.445			0.072			0.403			0.096			0.204			0.252			0.463			0.168
										0.475			0.541			0.385			0.385			0.805			0.216			0.427			0.463			0.288			0.475			0.901			0.319
										0.114			0.433			0.084			0.481			0.649			0.078			0.445			0.379			1.352			0.481			0.781			0.252
										0.264			0.451			0.349			0.198			0.078			0.451			0.204			0.198			3.083			0.126			0.373			1.394
										0.337			0.114			0.096			0.144			0.18			0.174			0.457			0.992			0.294			0.066			0.186			0.12
										0.523			0.3			0.288			0.144			0.09			0.078			1.286			0.3			0.932			0.06			0.391			0.132
										1.04			0.282			0.054			0.264			0.331			0.174			1.358			0.553			0.24			0.427			0.547			0.463
										0.09			0.138			0.078			0.198			0.294			0.192			0.234			0.415			0.439			1.863			0.547			0.246
										0.415			0.343			0.817			0.355			1.719			0.673			0.529			0.066			0.319			0.06			0.306			0.168
										0.294			0.349			0.457			0.829			0.751			0.325			0.066			0.09			0.216			0.144			1.136			0.18
										0.757			0.457			1.436			0.264			0.144			0.066			0.367			0.355			0.469			0.799			0.222			0.066
										0.144			0.096			1.478			0.108			0.571			1.226			0.451			0.391			1.148			0.174			1.016			0.337
										0.156			0.204			0.204			0.505			0.607			0.24			0.613			0.114			0.871			0.246			0.066			0.529
										0.054			0.252			0.685			0.246			0.409			2.416			0.535			0.144			0.331			0.715			0.072			0.956
										0.379			0.445			0.427			0.216			0.463			0.228			0.12			0.234			0.343			0.054			0.21			0.3
										0.21			0.445			0.066			0.3			0.325			0.174			0.589			0.186			0.246			0.156			1.166			0.3
										0.685			0.282			0.835			0.331			0.102			0.306			0.12			0.276			0.505			0.403			1.394			1.172
										1.082			0.361			1.677			0.102			0.499			0.186			0.126			0.18			0.98			1.526			0.144			0.126
										0.174			0.331			0.12			0.252			0.547			0.98			0.601			0.367			1.136			0.276			0.974			0.138
										0.144			0.24			1.142			0.607			0.469			0.349			0.511			0.12			2.272			0.433			0.264			0.174
										0.282			0.409			0.132			0.18			0.451			0.613			0.078			0.162			0.27			0.361			1.671			0.337
										0.186			0.643			0.228			0.469			0.126			0.12			0.559			0.108			0.228			0.331			0.379			0.096
										1.064			0.499			0.222			0.355			0.409			0.24			0.427			0.469			0.234			0.204			1.454			0.144
										0.126			0.132			0.445			0.373			0.529			0.331			0.379			0.361			0.306			0.925			0.583			0.096
										0.174			0.252			0.619			0.108			1.364			0.066			0.331			0.054			0.246			0.216			0.126			0.144
										0.433			0.361			0.234			0.403			0.493			0.066			0.192			0.084			0.234			1.845			0.913			0.355
										0.685			0.3			0.505			0.072			0.469			0.258			0.054			0.505			0.3			0.889			0.174			0.469
										0.162			0.186			0.216			0.21			0.499			0.24			0.403			0.306			0.252			0.216			0.361			0.367
										0.114			0.198			0.944			0.15			0.264			0.433			0.445			0.553			0.427			0.162			2.374			0.379
										0.132			0.463			0.222			0.349			0.505			0.15			0.186			0.252			1.665			0.234			0.817			0.24
										0.06			0.787			0.066			0.09			0.09			0.577			0.511			0.457			0.373			0.925			0.192			0.601
										0.084			0.349			0.174			0.379			0.505			0.264			0.397			0.294			0.252			0.108			0.349			0.992
										0.415			0.595			0.06			0.288			0.156			0.258			0.276			0.054			0.21			0.727			0.457			0.246
										0.313			0.096			0.373			0.355			0.252			0.168			0.691			0.325			0.361			0.246			0.493			0.186
										0.463			0.054			0.24			0.09			0.228			0.132			0.313			0.078			0.258			0.18			0.313			0.072
										0.174			0.144			0.349			0.132			0.337			0.114			0.367			0.09			1.815			0.325			0.198			0.084
										0.457			0.066			0.258			0.258			0.511			0.24			0.775			0.138			0.204			0.096			0.168			0.919
										0.138			0.367			0.066			0.222			0.391			0.078			0.565			0.619			0.379			0.264			0.054			0.096
										0.343			0.355			0.234			0.547			0.102			0.198			0.679			0.487			0.373			0.21			0.649			0.451
										0.649			0.282			0.132			0.084			0.084			0.132			1.022			0.577			0.216			1.989			0.511			0.463
										0.084			0.054			1.629			0.234			0.457			0.06			0.216			0.385			0.313			0.192			0.613			1.376
										0.469			0.192			0.114			0.258			0.415			0.505			0.361			0.697			0.403			0.709			0.084			0.27
										0.505			0.343			0.228			0.403			0.385			0.198			0.403			0.385			0.222			0.192			0.132			0.216
										0.505			0.18			0.132			0.252			0.132			0.276			0.246			0.355			0.234			0.126			0.505			0.258
										0.084			0.072			0.15			0.355			0.282			0.252			0.487			0.511			1.142			0.21			1.136			0.078
										0.523			0.21			0.222			0.282			0.084			0.294			0.403			0.361			0.252			0.661			0.102			0.102
										0.09			0.054			0.631			0.409			0.319			0.174			0.391			0.174			1.022			1.611			0.282			0.15
										0.559			0.445			0.126			0.397			0.361			0.451			0.361			0.337			0.258			1.424			0.469			0.06
										0.505			0.325			0.325			0.072			0.276			0.222			0.799			0.096			0.204			0.385			1.863			0.126
										0.553			0.216			0.787			0.264			0.138			0.204			0.397			0.06			0.337			0.204			2.861			0.451
										0.234			0.294			0.198			0.096			0.3			0.228			0.066			0.144			0.451			0.319			0.066			0.367
										0.487			0.288			1.256			0.294			0.451			0.306			0.337			0.583			0.337			0.493			0.06			0.066
										0.054			0.306			0.192			0.481			0.541			0.703			0.186			0.463			0.445			0.877			0.072			0.637
										0.673			0.3			0.475			0.427			1.875			0.721			0.294			0.427			1.382			0.186			1.088			0.565
										0.775			0.066			0.421			0.288			0.114			0.511			0.373			0.511			0.24			0.469			0.306			1.352
										0.727			0.306			1.142			0.198			0.589			0.186			0.703			0.433			0.228			0.132			0.883			0.715
										0.288			0.21			0.697			0.385			0.09			0.27			0.403			0.349			0.499			0.685			0.138			1.665
										0.577			0.102			0.174			0.138			0.138			0.21			0.319			0.331			0.313			0.054			0.156			2.067
										0.445			0.24			0.09			0.252			0.09			0.156			0.246			0.517			0.427			0.096			1.034			0.078
										0.373			0.252			0.204			0.066			0.313			0.337			0.391			0.757			0.264			0.276			0.06			0.174
										0.331			0.162			0.276			0.258			0.325			0.481			0.547			0.234			0.246			2.524			1.148			0.469
										0.541			0.21			0.15			0.457			0.319			0.715			0.499						0.649			0.577			0.655			0.06
										0.306			0.204			0.066			0.481			0.126			0.162			0.361						0.493			0.883			0.391			0.445
										1.442			0.294			0.343			0.138			0.505			0.066			0.337						0.379			0.403			0.601			0.12
										0.331			0.222			0.565			0.3			0.126			0.114			0.18						0.228			0.306			0.186			0.703
										0.108			0.264			0.397			0.174			0.421			0.144			0.276						0.264			0.174			0.865			0.234
										0.403			0.27			0.619			0.21			0.21			0.156			0.523						0.252			0.198			0.829			0.391
										0.745			0.553			0.198			0.385			0.445			0.258			0.294						0.24			0.98			0.246			0.367
										0.523			0.715			0.631			0.258			0.583			0.09			0.379						0.228			0.313			0.15			0.667
										0.877			0.222			0.156			0.078			0.228			0.685			0.319						0.475			0.385			1.508			2.867
										0.379			0.24			0.583			0.409			0.625			0.096			0.709						2.716			0.805			1.034			0.745
										0.367			0.313			0.294			0.457			0.415			0.06			0.096						0.968			0.487			0.373			0.078
										0.739			0.138			0.559			0.144			0.162			0.493			0.186						0.361			0.132			0.445			0.331
										0.895			0.3			0.264			0.192			0.415			0.871			0.3						0.679			0.186			0.859			0.192
										0.373			0.325			0.162			0.27			0.463			0.727			0.469						0.343			0.811			0.198			0.108
										0.06			0.216			0.595			0.084			0.09			0.084			0.433						0.469			1.49			0.132			0.276
										0.355			0.054			1.028			0.24			0.481			0.06			0.204						3.023			0.276			0.078			0.198
										0.234			0.24			0.703			0.313			0.607			1.316			0.553						0.379			0.072			0.054			0.138
										0.349			0.198			0.132			0.09			0.288			0.21			0.198						0.294			0.343			0.535			1.19
										0.349			0.313			0.974			0.313			0.084			0.397			0.222						0.306			0.234			0.631			0.18
										0.246			0.391			0.09			0.132			0.415			0.132			0.439						1.52			1.328			0.306			0.084
										0.367			0.066			3.546			0.547			0.595			0.072			0.391						0.793			0.072			1.064			1.064
										0.613			0.132			0.439			0.319			1.46			0.24			0.168						0.373			0.349			0.066			0.252
										0.228			0.325			0.144			0.337			0.361			0.114			0.132						0.439			0.114			0.114			0.252
										0.601			0.294			0.06			0.15			0.457			0.156			0.162						0.282			0.228			0.138			0.096
										0.571			0.355			0.12			0.505			0.517			0.397			0.054						0.222			1.1			0.054			0.072
										0.379			0.198			0.282			0.228			0.066			0.174			0.469						0.421			0.331			0.457			0.054
										0.643			0.18			0.096			0.294			1.406			0.799			0.493						0.258			0.679			0.282			0.246
										0.541			0.469			0.066			0.138			0.114			0.781			0.487						0.288			0.102			0.234			0.192
										0.427			0.685			0.162			0.186			0.252			0.228			0.433						0.06			0.222			1.581			0.126
										0.409			0.216			1.514			0.727			0.072			0.294			0.204						0.072			5.926			0.186			0.511
										0.325			0.409			0.643			0.313			0.198			0.102			0.108						0.054			0.186			0.511			0.222
										0.319			0.18			0.276			0.108			0.583			0.174			0.288						0.084			0.234			0.583			0.547
										0.204			0.108			0.078			0.15			0.427			0.445			0.114						0.066			0.054			1.214			0.102
										0.331			0.24			0.721			0.619			0.968			0.511			0.21						0.246			0.649			0.565			0.415
										1.382			0.288			0.084			0.144			0.883			0.21			0.108						0.102			0.162			0.306			0.12
										0.451			0.325			0.258			0.096			0.487			0.192			0.066						0.222			0.222			0.721			0.799
										0.379			0.222			0.174			0.246			0.228			0.391			0.493						0.084			0.138			1.436			0.108
										0.222			0.3			0.132			0.27			0.066			0.054			0.246						0.313			0.643			0.757			0.583
										0.373			0.198			0.156			0.186			0.09			0.877			0.445						0.451			0.397			0.655			0.319
										0.397			0.397			0.276			0.054			0.445			0.252			0.427						0.066			0.252			0.186			0.415
										0.337			0.18			0.895			0.066			0.084			0.084			0.078						0.397			0.325			1.274			0.661
										0.469			0.24			0.228			0.246			0.162			0.601			0.511						0.751			0.18			0.535			0.282
										0.282			0.264			0.294			0.234			0.661			0.066			0.529						0.054			0.445			0.288			0.361
										0.625			0.216			0.661			0.21			1.25			0.186			0.397						0.823			0.325			1.484			0.607
										1.442			0.282			0.228			0.138			0.102			0.054			0.463						0.132			0.282			0.27			0.162
										0.168			0.337			0.09			0.216			0.234			0.264			0.463						0.499			0.132			0.373			0.198
										0.589			0.409			0.367			0.144			0.306			0.138			0.325						0.222			0.12			0.613			1.322
										1.046			0.325			0.18			0.162			0.084			0.222			0.385						0.355			0.757			0.162			0.054
										0.294			0.895			0.174			0.631			0.066			0.132			0.463						0.192			0.162			1.472			0.499
										0.962			0.192			0.288			0.397			0.054			0.204									0.469			0.252			0.439			0.252
										0.361			0.066			0.643			0.156			0.577			0.078									0.096			0.331			0.174			0.649
										0.853			0.21			0.102			0.102			0.733			0.27									0.138			0.613			0.811			0.739
										0.535			0.3			0.066			0.18			1.611			0.108									0.859			0.264			0.09			0.487
										0.439			0.186			0.102			0.084			0.391			0.108									0.18			0.228			0.138			0.673
										0.246			0.276			0.595			0.216			0.09			0.186									0.529			0.072			0.09			0.27
										1.184			0.246			0.853			0.631			0.631			0.102									0.246			0.445			2.224			0.204
										0.156			0.325			0.204			0.174			0.18			0.361									0.475			0.709			1.869			1.016
										0.319			0.3			0.607			0.096			0.156			0.511									0.373			1.575			0.475			1.653
										0.703			0.306			0.054			0.18			0.072			0.355									0.228			0.072			0.938			0.27
										0.102			0.246			0.054			0.084			0.27			0.066									0.631			0.138			0.379			0.853
										0.084			0.222			0.535			0.24			0.066			0.108									0.054			0.216			0.18			0.216
										0.264			0.294			0.403			0.24			0.487			0.433									0.433			0.24			2.037			0.204
										0.535			0.337			0.078			0.216			0.054			0.222									0.198			0.367			0.21			0.619
										0.493			0.276			0.186			0.216			0.595			0.186									0.475			0.144			0.222			0.084
										0.331			0.319			0.06			0.24			0.439			0.066									0.228			1.52			0.517			0.523
										0.859			0.126			0.679			0.313			0.391			0.27									0.258			0.601			0.481			0.745
										1.328			0.391			0.084			0.282			0.12			0.198									0.475			2.704			0.523			0.228
										0.072			0.162			1.256			0.078			0.18			0.968									0.349			0.222			0.349			0.3
										0.337			0.066			0.15			0.108			0.325			0.391									0.703			1.851			0.529			0.409
										1.028			0.517			0.222			0.403			0.361			0.108									0.06			1.695			0.901			0.186
										0.367			0.198			0.096			0.613			0.553			0.066									0.252			0.198			0.084			0.258
										0.463			0.529			0.174			0.072			0.337			0.09									0.361			0.325			1.016			0.144
										0.24			0.078			0.132			0.276			0.529			0.15									0.192			0.853			1.569			0.264
										0.859			0.637			0.114			0.27			0.589			0.186									0.631			0.132			1.725			0.463
										0.385			0.685			0.066			0.132			0.108			0.198									0.294			0.138			0.415			0.126
										0.379			0.066			0.054			0.439			0.337			0.09									0.132			0.174			0.583			0.204
										0.481			0.168			0.18			0.12			0.727			0.144									0.553			1.166			0.06			1.484
										0.541			1.514			0.09			0.234			0.349			0.252									0.535			0.186			0.457			0.294
										0.144			0.541			0.15			0.391			0.445			0.186									0.331			0.343			0.469			0.108
										0.294			0.27			0.144			0.084			0.541			0.06									0.078			0.06			0.415			2.783
										0.541			0.072			0.373			0.337			0.102			0.252									0.144			0.09			0.234			0.18
										0.511			0.138			0.234			0.264			0.132			0.325									0.252			0.499			0.325			0.216
										0.595			0.379			0.06			0.282			0.264			0.18									0.216			0.192			0.415			0.907
										0.721			0.337			0.234			0.06			0.228			0.18									0.373			1.959			0.072			0.258
										0.439			0.325			0.168			0.156			0.517			0.15									0.186			0.144			0.24			0.216
										0.162			0.198			0.3			0.06			0.252			0.475									0.228			0.403			1.124			0.144
										0.397			0.397			0.084			0.282			0.108			0.21									0.246			0.349			2.644			2.831
										0.421			0.24			0.096			0.246			0.379			0.95									0.054			1.563			0.054			1.22
										0.691			0.054			0.258			0.12			0.553			0.18									0.294			0.126			2.975			0.144
										0.787			0.162			0.288			0.264			0.27			0.228									0.355			0.054			0.643			0.072
										0.673			0.066			0.968			0.102			0.427			0.078									0.319			0.373			1.1			0.535
										0.096			0.499			0.613			0.733			0.373			0.264									0.252			0.168			0.072			0.541
										0.95			0.24			0.102			0.288			0.24			0.463									0.535			1.19			1.142			0.288
										0.421			0.252			0.054			0.054			0.084			0.415									0.06			1.454			0.198			0.535
										0.162			0.343			0.114			0.27			0.156			0.288									0.138			0.385			0.577			0.493
										0.138			0.361			0.294			0.306			0.409			0.126									0.559			0.553			0.601			0.313
										0.397			0.21			0.385			0.27			0.096			0.379									0.288			0.637			1.538			0.222
										0.583			0.282			1.755						0.565			0.571									0.379			0.325			0.469			0.703
										0.385			0.18			0.361						0.054			0.186									0.156			0.162			0.607			0.138
										0.439			0.222			0.391						0.325			0.192									0.09			1.262			1.16			0.078
										0.24			0.325			0.132						0.294			0.373									0.096			0.739			0.15			3.275
										0.469			0.294			0.084						0.12			0.246									1.076			0.234			0.18			0.144
										0.06			0.198			0.12						0.078			0.631									0.571			1.082			0.577			0.054
										0.415			0.252			0.174						0.264			0.367									0.192			0.883			0.421			0.174
										0.252			0.222			0.06						0.343			0.246									0.204			0.757			1.274			1.436
										0.397			0.313			0.282						0.517			0.198									0.114			0.325			0.222			1.502
										0.433			0.258			0.186						0.078			0.228									0.439			1.502			0.511			0.066
										0.313			0.126			0.15						0.751			0.343									0.246			0.054			0.06			0.835
										0.096			0.186			0.325						0.553			0.066									0.06			0.385			0.294			0.27
										0.126			0.27			1.683						0.349			0.102									0.625			0.385			0.096			0.313
										0.066			0.282			0.505						0.481			0.397									0.319			1.917			1.028			0.409
										0.529			0.258			0.276						0.186			0.313									0.337			2.614			0.499			0.216
										0.21			0.228			0.733						0.126			0.156									0.126			0.529			0.409			0.156
										0.559			0.439			0.373						0.355			0.222									0.114			0.739			0.102			0.276
										0.349			0.607			0.108						0.841			0.126									0.198			0.337			1.142			0.282
										0.21			0.391			0.078						0.138			0.204									0.168			0.27			0.487			0.986
										0.457			0.228			0.12						0.072			0.192									0.258			0.349			0.361			0.126
										0.517			0.529			0.228						0.264			0.403									0.216			1.244			0.12			0.288
										0.288			0.367			0.174						0.102			0.072									0.066			0.084			0.325			0.397
										0.228			0.12			0.09						0.367			2.428									0.066			0.721			0.529			0.156
										0.132			0.439			0.156						0.132			0.319									0.192			0.072			0.751			0.373
										0.102			0.559			0.186						0.114			0.072									0.433			0.138			1.202			0.246
										0.355			0.276			0.234						0.469			0.325									0.264			0.337			0.445			0.156
										0.21			0.331			0.132						0.186			0.469									0.469			0.409			0.913			0.475
										0.559			0.288			0.409						0.499			0.601									0.306			0.974			0.643			0.541
										0.252			0.433			1.34						0.084			0.427									0.276			0.288			0.361			0.138
										0.27			0.216			0.673						0.168			2.049									0.174			0.138			0.499			0.583
										0.174			0.288			0.469						0.355			0.367									0.066			0.168			0.337			1.262
										0.156			0.078			0.15						0.138			0.234									0.415			0.252			0.15			0.114
										0.835			0.132			0.162						0.114			0.066									0.246			0.078			0.258			0.685
										0.475			0.174			0.138						0.673			0.168									0.102			0.703			0.343			0.186
										0.15			0.517			0.078						0.379			0.349									0.433			1.635			0.246			0.06
										0.427			0.174			0.102						0.072			0.078									0.391			0.126			0.703			0.132
										0.361			0.529			0.054						0.3			0.391									0.355			0.054			0.066			0.919
										0.288			0.174			0.108						0.252			0.944									0.108			2.584			0.799			0.21
										0.3			0.373			0.481						0.343			0.313									0.499			0.15			0.246			0.066
										0.216			0.3			0.174						0.186			0.349									0.078			0.108			0.138			0.114
										0.234			0.072			0.246						0.306			0.24									0.246			2.073			0.337			0.859
										0.228			0.319			2.145						0.06			0.12									0.066			0.156			0.156			1.01
										0.343			0.24			0.439						0.451			0.306									0.325			0.697			0.661			0.349
										0.24			0.21			0.246						0.391			0.27									0.186			1.623			0.445			1.232
										0.463			0.373			0.775						0.18			0.072									0.174			0.072			0.066			0.126
										0.541			0.114			0.096						0.066			0.15												0.09			2.374			0.168
										0.12			0.403			0.108						0.258			0.252												0.3			0.228			0.325
										0.343			0.319			0.787						0.337			0.367												1.364			2.272			0.895
										0.829			0.138			0.096						0.463			0.114												0.583			1.154			0.204
										0.156			0.12			0.15						0.222			0.204												0.132			0.186			0.565
										0.403			0.379			0.138						0.337			0.27												0.18			0.499			0.072
										0.108			0.18			0.877						0.228			0.072												0.751			0.078			0.198
										0.343			0.3			0.054						0.325			0.258												0.246			0.126			1.977
										0.481			0.204			0.216						0.06			0.625												0.126			1.106			0.553
										0.162			0.343			0.391						0.156			0.433												0.21			0.12			0.216
										0.114			0.12			0.222						0.246			0.367												0.331			0.649			0.078
										0.391			0.204			0.084						0.385			0.493												0.511			0.186			0.072
										0.337			0.379			0.415						0.679			0.288												0.054			0.595			0.799
										0.162			0.204			0.132						0.174			0.18												0.084			0.276			0.409
										0.066			0.391			0.27						1.022			0.09												0.294			0.439			0.144
										0.246			0.144			0.421						0.144			0.367												0.433			0.15			0.264
										0.385			0.144			0.306						0.138			0.457												0.288			0.204			0.186
										0.222			0.246			0.132						0.114			0.835												0.084			0.132			0.559
										0.132			0.21			0.18						0.505			0.306												1.178			0.385			0.313
										0.331			0.198			0.583						0.27			0.234												0.3			0.282			0.583
										0.138			0.144			0.066						0.889			0.367												0.3			0.072			0.541
										0.156			0.27			0.072						0.162			0.445												0.072			0.258			0.174
										0.15			0.174			0.403						1.082			0.877															0.475			0.09
										0.288			0.313			0.763						0.962			0.415															0.276			0.913
										0.144			0.078			0.126						0.553			0.114															0.565			0.216
										0.252			0.228			0.655						0.595			0.096															0.21			0.246
										0.084			0.102			0.871						0.559			0.457															0.114			0.192
										0.126			0.481			0.216						1.166			1.526															0.907			0.841
										0.361			0.204			0.264						0.258			0.361															0.715			0.114
										0.21			0.102			0.102						0.643			0.367															0.234			0.24
										0.072			0.27			0.439						0.691			0.09															0.156			0.186
										0.108			0.655			0.463						0.547			0.721															0.799			0.06
										0.481			0.12			0.168						0.583			0.144															1.178			0.475
										0.565			0.27			0.126						0.186			0.439															0.306			0.313
										0.288			0.288			0.835						1.112			0.397															0.962			0.186
										0.349			0.282			0.439						0.439			0.222															0.367			0.306
										0.144			0.258			0.18						0.319			0.385															1.791			0.595
										0.451			0.192			0.487						0.613			0.403															0.793			0.126
										0.282			0.601			0.084						0.913			0.21															0.775			0.246
										0.391			0.415			0.252						0.276			0.397															0.739			0.12
										0.222			0.258			0.3						1.599			0.282															0.367			0.192
										0.246			0.481			0.577						1.034			0.15															0.222			0.781
										0.607			0.102			0.084						0.601			0.288															0.517			0.817
										0.144			0.294			0.505						0.445			0.054															0.523			2.416
										0.373			0.138			0.577						0.511			0.096															0.126			0.162
										0.379			0.204			0.132						0.541			0.114															0.391			0.234
										0.24			0.385			0.222						0.781			0.427															0.204			1.094
										0.06			0.084			0.643						0.319			0.27															1.106			0.09
										0.367			0.21			0.379						0.415			0.409															0.096			0.343
										0.264			0.649			0.06						0.325			0.487															0.457			0.204
										0.132			0.09			1.593						0.547			0.373															0.066			0.066
										0.258			0.234			0.355						0.204			0.066															0.276			0.09
										0.168			0.162			1.016						2.127			0.397															0.865			0.234
										0.228			0.216			0.469						0.439			0.126															0.721			0.192
										0.355			0.102			0.222						0.27			0.433															0.619			0.847
										0.054			0.228			0.264						0.523			0.469															0.12			0.108
										0.391			0.787			0.138						0.276			0.397															0.607			0.18
										0.108			0.096			0.156						0.078			0.264															1.202			0.078
										0.246			0.403			0.204						0.337			0.156															0.288			0.192
										0.192			0.481			0.367						0.288			0.343															1.052			0.246
										0.264			0.349			0.246						0.054			0.337															0.373			0.138
										0.114			0.282			0.709						0.072			0.294															0.204			0.12
										0.469			0.12			0.138						0.409			0.072															1.172			1.01
										0.373			0.361			0.282						0.415			0.319															0.481			0.829
										0.385			0.282			0.246						0.619			0.276															0.072			0.102
										0.409			0.577			0.18						0.078			0.06															0.757			0.174
										0.114			0.252			0.168						0.282			0.571															0.649			0.228
										0.439			0.282			0.138									0.391															0.222			0.114
										0.156			0.204			0.198									0.234															0.367			0.168
										0.421			0.288			0.829									0.331															0.108			0.144
										0.397			0.349			0.379									0.415															0.667			0.066
										0.403			0.325			0.174									0.415															0.319			0.186
										0.276			0.781			0.084									0.09															0.246			0.096
										0.337			0.409			0.535									1.118															0.282			0.313
										0.397			0.258			0.252									0.361															2.121			0.096
										0.264			0.457			0.306									0.433															1.082			0.084
										0.439			0.319			0.108									0.385															0.102			0.144
										0.3			0.264			0.457									0.216															0.703			0.156
										0.072			0.469			0.258									1.713															0.27			0.192
										0.361			0.415			0.108									0.355															0.373			0.391
										0.156			0.198			0.228									0.349															0.541			1.677
										0.325			0.27			0.126									0.421															0.349			2.296
										0.078			0.433			0.21									0.319															2.698			0.18
										0.313			0.138			0.174									0.198															0.727			0.505
										0.144			0.3			0.403									0.427															0.15			0.968
										0.288			0.12			0.078									0.343															1.569			0.174
										0.234			0.505			0.144									1.346															3.095			0.078
										0.445			0.264			0.186									0.222															0.222			0.054
										0.072			0.288			0.252									0.367															0.162			0.09
										0.361			0.907			0.132									0.511															0.228			1.496
										0.114			0.168			0.625																								1.064			0.084
										0.313			0.234			0.126																								0.096			0.132
										0.276			0.745			0.06																								0.228			0.054
										0.072			0.162			0.072																								0.631			1.076
										0.27			0.294			0.373																								0.276			0.511
										0.072			0.367																											0.547			1.671
										0.373			0.421																											1.43			0.343
										0.156			0.09																											0.066			0.493
										0.072			0.319																											1.977			0.246
										0.391			0.09																											0.228			0.709
										0.337			0.264																											0.841			1.064
										0.463			0.138																											0.114			0.054
										0.246			0.054																											0.102			3.618
										0.529			0.21																											0.12			0.06
										0.409			0.114																											0.541			2.789
										0.331			0.216																											0.15			0.186
										0.24			0.264																											0.096			0.12
										0.108			0.481																											0.763			0.186
										0.397			0.09																											0.974			0.337
										0.288			0.072																											2.23			0.054
										0.258			0.174																											0.258			0.655
										0.745			0.373																											0.403			0.132
										0.397			0.18																											0.126			0.18
										0.12			0.162																											0.343			0.102
										0.18			0.319																											0.174			0.18
										0.409			1.106																											0.361			0.102
										0.294			0.403																											0.21			0.102
										0.06			0.222																											0.487			0.601
													0.379																											1.238			0.325
													0.162																											0.421			0.084
													0.457																											1.286			1.004
													0.06																											0.823			0.319
													0.084																											0.781			0.204
													0.445																											0.739			0.126
													0.451																											0.337			0.469
													0.379																											0.276			1.581
													0.24																											0.547			0.27
													0.228																											1.1			0.114
													0.276																											0.09			0.072
													0.853																											0.883			0.066
													0.27																											0.932			0.198
													0.246																											0.883			0.09
													0.294																											0.577			0.18
													0.27																											0.258			0.126
													0.282																											2.698			0.084
													0.21																											0.319			0.559
													0.228																											0.421			0.162
													0.078																											0.282			0.252
													0.27																											0.385			0.313
													0.246																											0.619			0.186
													0.21																											0.168			0.529
													0.084																											1.695			0.168
													0.24																											2.554			1.959
													0.469																											0.228			0.09
													0.319																											1.28			0.18
													0.078																											0.204			1.22
													0.337																											0.619			0.282
													0.06																											2.17			0.114
													0.06																											0.168			0.276
													0.186																											0.343			1.226
													0.337																											0.511			0.252
													0.337																											0.066			0.114
													0.373																											1.857			0.228
													0.246																											1.058			0.962
													0.956																											3.389			0.252
													0.793																											2.464			0.373
													0.385																											1.466			0.397
													0.252																											0.132			0.331
													0.15																											1.52			0.18
													0.541																											0.331			0.198
													0.3																											0.168			0.138
													0.252																											0.06			0.282
													0.998																											0.282			0.306
													0.859																											0.21			2.704
													0.306																											0.445			0.457
													0.306																														0.306
													0.108																														0.102
													0.403																														0.09
													0.066																														0.102
													0.319																														0.421
													0.535																														0.337
													0.373																														0.433
													0.355																														0.313
													0.637																														0.306
													0.421																														0.072
													0.186																														0.186
													0.258																														0.156
													0.24																														0.252
													0.823																														0.078
													0.198																														0.162
													0.337																														0.138
													0.343																														0.24
													0.3																														0.21
													0.373																														1.166
													0.343																														0.114
													0.313																														0.276
													0.222																														0.12
													0.757																														0.066
													0.349																														0.15
													0.325																														0.156
													0.258																														0.096
													0.054																														0.325
													0.144																														0.294
													0.331																														2.115
													0.673																														0.168
													0.871																														0.138
													0.282																														0.325
													0.24																														0.156
													0.679																														0.883
													0.361																														0.192
													0.391																														0.066
													0.829																														0.072
													0.397																														0.481
													0.138																														0.294
													0.391																														0.18
													0.204																														0.505
													0.349																														0.096
													0.325																														0.258
													0.691																														1.34
													0.306																														0.126
													0.132																														0.427
													0.325																														0.98
													0.355																														0.27
													0.421																														1.148
													0.541																														0.691
													0.252																														0.24
													0.138																														1.13
													0.325																														0.403
													0.15																														0.595
													0.313																														0.355
													0.288																														0.907
													0.264																														0.144
													0.252																														0.126
													0.343																														0.066
													0.234																														0.06
													0.228																														1.815
													0.204																														0.595
													0.192																														0.072
													0.385																														0.168
																																											0.138
																																											0.859
																																											0.114
																																											1.298
																																											0.096
																																											0.186
																																											0.282
																																											0.144
																																											0.132
																																											0.745
																																											1.07
																																											0.12
																																											0.096
																																											0.631
																																											0.192
																																											0.757
																																											0.09
																																											0.313
																																											1.809
																																											0.589
																																											0.066
																																											0.12
																																											0.258
																																											0.276
																																											1.01
																																											0.144
																																											0.246
																																											0.361
																																											0.901
																																											0.06
																																											1.893
																																											0.613
																																											0.553
																																											0.391
																																											0.198
																																											0.054
																																											0.355
																																											0.12
																																											0.162
																																											0.282
																																											0.078
																																											0.331
																																											0.06
																																											0.084
																																											0.198
																																											1.07
																																											0.108
																																											0.487
																																											0.288
																																											0.126
																																											0.162
																																											0.078
																																											0.138
																																											2.915
																																											0.192
																																											0.102
																																											0.264
																																											0.06
																																											0.625
																																											0.174
																																											0.102
																																											0.15
																																											0.841
																																											0.072
																																											0.054
																																											0.331

## Sheet: Suppl. Fig.1c
	LC3B IB
	Actin IB

## Sheet: Fig.2b and d
	replicate 1
								replicate 1	replicate 2	replicate 3
		nb of cells counted	single cells geometric mean FITC	samples normalized to WT BODIPY samples			WT BODIPY	1	1	1
	WT no label	100000	94.9	0.00888078			WT no label	0.00888078	0.0693727	0.0728244
	WT BODIPY	100000	10686	1			WT OA ttt BODIPY	1.81125	1.89779	1.94656
	WT OA ttt BODIPY	100000	19355	1.81125
	ATG9A KO BODIPY	100000	14771	1.38228
	ATG2AB KO BODIPY	100000	16192	1.51525
	ATG7 KO BODIPY	100000	11294	1.0569
								replicate 1	replicate 2	replicate 3
	replicate 2						WT BODIPY	1	1	1
							ATG9A KO BODIPY	1.38228	1.39742	1.8855
		nb of cells counted	single cells geometric mean FITC				ATG2AB KO BODIPY	1.51525	1.5786	1.42595
	WT no label	100000	188	0.0693727			ATG7 KO BODIPY	1.0569	0.99631	1.1687
	WT BODIPY	100000	2710	1			TMEM41B KO BODIPY
	WT OA ttt BODIPY	100000	5143	1.89779
	ATG9A KO BODIPY	100000	3787	1.39742
	ATG2AB KO BODIPY	100000	4278	1.5786
	ATG7 KO BODIPY	100000	2700	0.99631
								****			**	*
								p<0.0001			p=0.0098	p=0.0163
	replicate 3
		nb of cells counted	single cells geometric mean FITC
	WT no label	100000	95.4	0.0728244
	WT BODIPY	100000	1310	1
	WT OA ttt BODIPY	100000	2550	1.94656
	ATG9A KO BODIPY	100000	2470	1.8855
	ATG2AB KO BODIPY	100000	1868	1.42595
	ATG7 KO BODIPY	100000	1531	1.1687

## Sheet: Fig.2e to h
	PLIN3 IB											PLIN5 IB
	Actin											Actin
								replicate 1												replicate 1
								PLIN3	Lane	Relative Front	Adj. Volume (Int)									PLIN5	Lane	Relative Front	Adj. Volume (Int)
			PLIN3 normalized by Actin					WT	1	0.444444	3043782				PLIN5 normalized by Actin					WT	1	0.470588	1743698
			replicate 1	replicate 2	replicate 3	replicate 4		ATG9A KO	2	0.5	2420124				replicate 1	replicate 2	replicate 3	replicate 4		ATG9A KO	2	0.470588	2752926
		WT	0.900109	0.820656	0.743271	0.888517		ATG2A-B KO	3	0.5	2784750			WT	0.515647	0.292177	1.03694	0.690624		ATG2A-B KO	3	0.470588	1191834
		ATG9A KO	0.754091	0.809143	0.673437	0.762514		ATG7 KO	4	0.555556	1985676			ATG9A KO	0.85779	0.558877	1.12285	0.581812		ATG7 KO	4	0.470588	1554189
		ATG2A-B KO	0.892083	0.949829	0.47091	0.863679								ATG2A-B KO	0.381799	0.562916	0.843922	0.407051
		ATG7 KO	0.711194	0.928995	0.527445	0.906304								ATG7 KO	0.556652	0.736483	0.746881	0.973487
								Actin	Lane	Relative Front	Adj. Volume (Int)									Actin	Lane	Relative Front	Adj. Volume (Int)
								WT	1	0.434783	3381570									WT	1	0.434783	3381570
								ATG9A KO	2	0.434783	3209325									ATG9A KO	2	0.434783	3209325
								ATG2A-B KO	3	0.391304	3121625									ATG2A-B KO	3	0.391304	3121625
								ATG7 KO	4	0.391304	2792032									ATG7 KO	4	0.391304	2792032
								replicate 2												replicate 2
								PLIN3	Lane	Relative Front	Adj. Volume (Int)									PLIN5	Lane	Relative Front	Adj. Volume (Int)
								WT	1	0.478261	2746620									WT	1	0.5625	977875
								ATG9A KO	2	0.478261	2337686									ATG9A KO	2	0.5625	1614646
								ATG2A-B KO	3	0.478261	2782884									ATG2A-B KO	3	0.5625	1649276
								ATG7 KO	4	0.478261	2433457									ATG7 KO	4	0.5625	1929180
								Actin	Lane	Relative Front	Adj. Volume (Int)									Actin	Lane	Relative Front	Adj. Volume (Int)
								WT	1	0.458333	3346858									WT	1	0.458333	3346858
								ATG9A KO	2	0.458333	2889088									ATG9A KO	2	0.458333	2889088
								ATG2A-B KO	3	0.458333	2929878									ATG2A-B KO	3	0.458333	2929878
								ATG7 KO	4	0.458333	2619450									ATG7 KO	4	0.458333	2619450
								replicate 3												replicate 3
								PLIN3	Lane	Relative Front	Adj. Volume (Int)									PLIN5	Lane	Relative Front	Adj. Volume (Int)
								WT	1	0.470588	1402760									WT	1	0.555556	1956994
								ATG9A KO	2	0.529412	1324585									ATG9A KO	2	0.611111	2208529
								ATG2A-B KO	3	0.529412	1254475									ATG2A-B KO	3	0.611111	2248158
								ATG7 KO	4	0.529412	1153350									ATG7 KO	4	0.611111	1633184
								Actin	Lane	Relative Front	Adj. Volume (Int)									Actin	Lane	Relative Front	Adj. Volume (Int)
								WT	1	0.377778	1887280									WT	1	0.377778	1887280
								ATG9A KO	2	0.377778	1966902									ATG9A KO	2	0.377778	1966902
								ATG2A-B KO	3	0.377778	2663940									ATG2A-B KO	3	0.377778	2663940
								ATG7 KO	4	0.377778	2186672									ATG7 KO	4	0.377778	2186672
								replicate 4												replicate 4
								PLIN3	Lane	Relative Front	Adj. Volume (Int)									PLIN5	Lane	Relative Front	Adj. Volume (Int)
								WT	1	0.454545	2666045									WT	1	0.625	2072256
								ATG9A KO	2	0.5	2727849									ATG9A KO	2	0.5625	2081400
								ATG2A-B KO	3	0.454545	3365846									ATG2A-B KO	3	0.5	1586319
								ATG7 KO	4	0.454545	2967624									ATG7 KO	4	0.4375	3187611
								Actin	Biorad 2020-07-13 16hr 17min_Exposure_20.0sec											Actin	Biorad 2020-07-13 16hr 17min_Exposure_20.0sec
									Lane	Relative Front	Adj. Volume (Int)										Lane	Relative Front	Adj. Volume (Int)
								WT	1	0.428571	3000557									WT	1	0.428571	3000557
								ATG9A KO	2	0.428571	3577443									ATG9A KO	2	0.428571	3577443
								ATG2A-B KO	3	0.428571	3897102									ATG2A-B KO	3	0.428571	3897102
								ATG7 KO	4	0.428571	3274425									ATG7 KO	4	0.428571	3274425

## Sheet: Fig.2j and k
	PLIN3 staining
										ATG9A KO cells transfected with FL ATG9A-GFP									ATG9A KO cells transfected with 1-522 ATG9A-GFP mutant									ATG9A KO cells transfected with 1-723 ATG9A-GFP mutant									ATG9A KO cells transfected with FL ATG9B-GFP
	WT cells	Replicate 1		WT cells	Replicate 2		WT cells	Replicate 3		ATG9A KO cells	Replicate 1		ATG9A KO cells	Replicate 2		ATG9A KO cells	Replicate 3		ATG9A KO cells	Replicate 1		ATG9A KO cells	Replicate 2		ATG9A KO cells	Replicate 3		ATG9A KO cells	Replicate 1		ATG9A KO cells	Replicate 2		ATG9A KO cells	Replicate 3		ATG9A KO cells	Replicate 1		ATG9A KO cells	Replicate 2		ATG9A KO cells	Replicate 3		ATG9A KO cells	Replicate 1		ATG9A KO cells
	number of cells	20		number of cells	20		number of cells	20		number of cells	20		number of cells	20		number of cells	20		number of cells	20		number of cells	20		number of cells	20		number of cells	20		number of cells	20		number of cells	20		number of cells	20		number of cells	20		number of cells	20		number of cells	20		number of cells
	number of puncta	272		number of puncta	218		number of puncta	201		number of puncta	289		number of puncta	279		number of puncta	239		number of puncta	750		number of puncta	677		number of puncta	442		number of puncta	260		number of puncta	302		number of puncta	359		number of puncta	311		number of puncta	311		number of puncta	336		number of puncta	861		number of puncta
		area			area			area			area			area			area			area			area			area			area			area			area			area			area			area			area
		0.114			0.252			0.054			0.054			0.15			0.445			0.054			0.144			0.246			0.054			0.06			0.066			0.064			0.07			0.337			0.186
		0.054			0.319			0.168			0.072			0.319			0.186			0.198			0.343			0.126			0.054			0.174			0.066			0.166			0.134			0.054			0.18
		0.114			0.361			0.757			0.06			0.216			0.066			0.084			0.072			0.319			0.102			0.168			0.174			0.113			0.043			0.054			0.126
		0.174			0.252			0.288			0.096			0.18			0.066			0.276			0.349			0.162			0.078			0.054			0.108			0.075			0.075			0.186			0.264
		0.06			0.355			0.252			0.138			0.294			0.174			0.186			0.066			0.294			0.06			0.054			0.445			0.745			0.064			0.09			0.349
		0.06			0.294			0.108			0.138			0.174			0.222			0.072			0.06			0.385			0.066			0.066			0.198			0.054			0.08			0.06			0.156
		0.06			0.306			0.469			0.15			0.15			0.234			0.066			0.072			0.21			0.174			0.054			0.156			0.054			0.139			0.078			0.15
		0.072			0.421			0.054			0.078			0.252			0.072			0.06			0.108			0.126			0.06			0.114			0.054			0.113			0.445			0.252			0.331
		0.054			0.132			0.228			0.084			0.174			0.192			0.276			0.054			0.24			0.096			0.078			0.06			0.059			0.043			0.661			0.102
		0.132			0.09			0.288			0.12			0.337			0.162			0.06			0.673			0.168			0.078			0.066			0.108			0.086			0.064			0.487			0.09
		0.264			0.06			0.126			0.054			0.15			0.066			0.066			0.264			0.15			0.06			0.066			0.066			0.086			0.075			0.463			0.144
		0.096			0.054			0.078			0.06			0.15			0.09			0.258			0.331			0.294			0.06			0.084			0.054			0.08			0.064			0.078			0.331
		0.096			0.054			0.258			0.102			0.18			0.072			0.102			0.054			0.306			0.054			0.054			0.084			0.091			0.048			0.445			0.108
		1.16			0.174			0.078			0.06			0.168			0.096			0.138			0.349			0.427			0.072			0.138			0.15			0.059			0.075			0.481			0.349
		0.054			0.054			0.066			0.174			0.156			0.186			0.204			0.126			0.264			0.09			0.126			0.162			0.155			0.043			0.144			0.577
		0.054			0.319			0.18			0.102			0.258			0.138			0.331			0.108			0.343			0.09			0.054			0.066			0.07			0.048			0.06			0.108
		0.144			0.06			0.361			0.054			0.493			0.385			0.415			0.054			0.078			0.072			0.054			0.09			0.091			0.048			0.06			0.162
		0.072			0.054			0.487			0.066			0.15			0.192			0.102			0.066			0.282			0.054			0.054			0.288			0.08			0.096			0.054			0.108
		0.108			0.198			0.252			0.06			0.156			0.168			0.661			0.132			0.114			0.072			0.06			0.054			0.37			0.059			0.114			0.18
		0.126			0.337			0.21			0.162			0.15			0.138			0.114			0.072			0.288			0.09			0.066			0.156			0.166			0.07			0.054			0.138
		0.288			0.715			0.355			0.108			0.222			0.264			0.847			0.054			0.601			0.102			0.096			0.114			0.155			0.054			0.054			0.222
		0.222			0.733			0.487			0.084			0.198			0.168			0.649			0.06			0.126			0.114			0.054			0.198			0.241			0.075			0.078			0.276
		0.144			0.162			0.445			0.054			0.457			0.162			0.27			0.072			0.313			0.066			0.258			0.282			0.166			0.054			0.06			0.09
		0.18			0.631			0.114			0.144			0.282			0.144			0.234			0.084			0.294			0.102			0.3			0.054			0.107			0.043			0.06			0.204
		0.186			0.337			0.126			0.084			0.228			0.054			0.469			0.054			0.222			0.054			0.072			0.114			0.252			0.15			0.078			1.226
		0.216			0.625			0.108			0.072			0.156			0.264			0.403			0.313			0.373			0.114			0.288			0.072			0.091			0.075			0.499			0.276
		0.186			0.15			0.144			0.06			0.294			0.132			0.373			0.204			0.264			0.084			0.204			0.096			0.139			0.07			0.06			0.3
		0.06			0.276			0.15			0.06			0.174			0.156			0.649			0.313			0.355			0.066			0.343			0.15			0.086			0.209			0.06			0.162
		0.355			0.234			0.12			0.096			0.162			0.108			0.054			0.18			0.385			0.054			0.054			0.06			0.06			0.048			0.078			0.21
		0.331			0.054			0.379			0.102			0.162			0.084			0.343			0.168			0.325			0.054			0.06			0.3			0.06			0.048			0.054			0.216
		0.234			0.108			0.108			0.06			0.24			0.168			0.258			0.264			0.367			0.102			0.445			0.054			0.216			0.048			0.054			0.102
		0.15			0.126			0.084			0.168			0.174			0.114			0.078			0.385			0.361			0.09			0.06			0.054			0.108			0.043			0.06			0.18
		0.264			0.06			0.084			0.144			0.18			0.246			0.349			0.102			0.409			0.355			0.066			0.228			0.084			0.139			0.054			0.102
		0.282			0.072			0.132			0.132			0.15			0.126			0.349			0.108			0.192			0.156			0.084			0.102			0.114			0.059			0.066			0.276
		0.3			0.06			0.096			0.138			0.162			0.102			0.433			0.21			0.409			0.198			0.481			0.126			0.054			0.048			0.162			0.349
		0.06			0.072			0.18			0.054			0.15			0.264			0.373			0.144			0.331			0.12			0.054			0.144			0.144			0.096			0.264			0.367
		0.216			0.066			0.12			0.102			0.421			0.096			0.391			0.156			0.433			0.114			0.379			0.156			0.126			0.413			0.246			0.379
		0.06			0.072			0.066			0.054			0.535			0.198			0.15			0.313			0.397			0.084			0.06			0.451			0.337			0.054			0.066			0.829
		0.06			0.054			0.06			0.09			0.258			0.337			0.234			0.084			0.114			0.114			0.054			0.072			0.096			0.145			0.288			0.108
		0.156			0.06			0.114			0.168			0.343			0.084			0.439			0.078			0.084			0.072			0.108			0.186			0.078			0.129			0.102			0.09
		0.385			0.072			0.12			0.379			0.379			0.054			0.373			0.192			0.331			0.12			0.06			0.24			0.084			0.054			0.451			0.144
		0.3			0.084			0.319			0.156			0.541			0.126			0.325			0.337			0.126			0.469			0.072			0.132			0.084			0.306			0.066			0.198
		0.156			0.066			0.192			0.078			0.156			0.12			0.258			0.054			0.337			0.096			0.066			0.174			0.12			0.043			0.06			0.276
		0.186			0.102			0.114			0.355			0.625			0.054			0.463			0.06			0.445			0.12			0.072			0.216			0.108			0.048			0.15			0.144
		0.054			0.054			0.114			0.114			0.577			0.126			0.511			0.108			0.174			0.066			0.06			0.373			0.12			0.043			0.216			0.655
		0.06			0.06			0.174			0.096			0.607			0.126			0.427			0.06			0.21			0.072			0.337			0.409			0.06			0.054			0.072			0.144
		0.054			0.078			0.102			0.084			0.919			0.15			0.222			0.078			0.12			0.054			0.144			0.132			0.06			0.054			0.072			0.294
		0.06			0.072			0.12			0.084			0.415			0.168			0.487			0.679			0.06			0.066			0.054			0.475			0.066			0.043			0.072			0.096
		0.174			0.06			0.084			0.445			0.361			0.162			0.246			0.162			0.577			0.072			0.126			0.192			0.078			0.064			0.234			0.709
		0.066			0.066			0.066			0.078			1.442			0.319			0.258			0.18			0.102			0.072			0.054			0.138			0.066			0.07			0.06			0.108
		0.162			0.054			0.102			0.114			0.337			0.198			0.553			0.337			0.451			0.078			0.06			0.126			0.102			0.118			0.066			0.252
		0.493			0.06			0.096			0.108			0.222			0.054			0.457			0.078			0.325			0.078			0.078			0.421			0.108			0.102			0.09			0.168
		0.066			0.102			0.204			0.084			0.337			0.084			0.276			0.589			0.373			0.066			0.072			0.072			0.114			0.172			0.06			0.09
		0.09			0.084			0.102			0.054			0.451			0.102			0.06			0.192			0.06			0.078			0.06			0.144			0.102			0.225			0.132			0.325
		0.054			0.072			0.078			0.415			0.168			0.072			0.367			0.162			0.108			0.06			0.054			0.054			0.09			0.054			0.126			0.685
		0.054			0.054			0.072			0.192			0.096			0.054			0.577			0.066			0.234			0.06			0.078			0.126			0.132			0.07			0.066			0.21
		0.325			0.078			0.09			0.216			0.114			0.168			0.379			0.078			0.174			0.054			0.072			0.204			0.078			0.096			0.06			0.15
		0.066			0.072			0.276			0.084			0.15			0.156			0.703			0.162			0.415			0.066			0.126			0.072			0.096			0.07			0.054			0.09
		0.06			0.06			0.294			0.162			0.114			0.258			0.294			0.15			0.27			0.054			0.072			0.15			0.162			0.343			0.06			0.102
		0.06			0.06			0.192			0.288			0.102			0.078			0.403			0.487			0.144			0.072			0.114			0.601			0.126			0.091			0.084			0.276
		0.084			0.126			0.108			0.565			0.09			0.078			0.276			0.252			0.319			0.084			0.325			0.18			0.138			0.07			0.054			0.998
		0.288			0.114			0.246			0.385			0.096			0.174			0.306			0.066			0.12			0.102			0.126			0.066			0.06			0.091			0.108			0.108
		0.156			0.114			0.084			0.337			0.463			0.06			1.106			0.072			0.258			0.054			0.072			0.084			0.078			0.043			0.066			0.21
		0.102			0.138			0.222			0.895			0.12			0.084			0.457			0.072			0.325			0.138			0.09			0.234			0.09			0.456			0.27			0.114
		0.18			0.054			0.078			0.535			0.21			0.138			0.355			0.126			0.27			0.228			0.168			0.102			0.168			0.182			0.15			0.282
		0.138			0.06			0.102			0.156			0.264			0.054			0.439			0.228			1.376			0.054			0.054			0.282			0.066			0.134			0.3			0.216
		0.102			0.102			0.349			0.439			0.108			0.216			0.108			0.066			0.228			0.373			0.054			0.276			0.12			0.08			0.222			0.126
		0.09			0.078			0.072			0.445			0.108			0.096			0.349			0.06			0.276			0.102			0.078			0.3			0.054			0.048			0.108			0.108
		0.096			0.054			0.06			0.367			0.108			0.078			0.054			0.523			0.084			0.18			0.078			0.192			0.06			0.086			0.415			0.096
		0.132			0.054			0.21			0.21			0.084			0.156			0.403			0.27			0.168			0.102			0.054			0.114			0.096			0.064			0.216			0.288
		0.174			0.072			0.294			0.397			0.132			0.403			0.343			0.421			0.126			0.06			0.054			0.078			0.078			0.096			0.132			0.252
		0.367			0.09			0.078			0.066			0.126			0.072			0.457			0.084			0.18			0.096			0.054			0.745			0.126			0.231			0.162			0.174
		0.078			0.114			0.06			0.054			0.469			0.198			0.835			0.186			0.457			0.066			0.529			0.294			0.096			0.048			0.054			0.12
		0.258			0.132			0.084			0.457			0.084			0.222			0.337			0.306			0.391			0.162			0.162			0.156			0.06			0.113			0.481			0.138
		0.054			0.054			0.072			0.306			0.09			0.234			0.343			0.054			0.234			0.282			0.156			0.294			0.06			0.091			0.054			0.174
		0.108			0.21			0.06			0.054			0.108			0.192			0.355			0.162			0.313			0.054			0.072			0.084			0.144			0.048			0.072			0.379
		0.06			0.066			0.066			0.06			0.234			0.096			0.264			0.132			0.198			0.132			0.138			0.156			0.102			0.166			0.186			0.09
		0.072			0.066			0.054			0.096			0.126			0.09			0.481			0.306			0.355			0.156			0.06			0.355			0.487			0.091			0.078			0.451
		0.054			0.066			0.096			0.06			0.102			0.102			0.505			0.072			0.054			0.156			0.138			0.186			0.078			0.198			0.06			0.258
		0.06			0.054			0.06			0.15			0.186			0.09			0.06			0.349			0.294			0.066			0.078			0.108			0.12			0.075			0.054			0.613
		0.054			0.078			0.138			0.072			0.084			0.631			0.294			0.054			0.132			0.385			0.06			0.15			0.06			0.107			0.24			0.102
		0.072			0.072			0.084			0.054			0.21			0.084			0.252			0.445			0.12			0.084			0.192			0.084			0.168			0.102			0.054			0.306
		0.246			0.102			0.198			0.09			0.18			0.072			0.258			0.054			0.126			0.072			0.054			0.12			0.066			0.086			0.066			0.174
		0.102			0.072			0.108			0.078			0.102			0.12			0.27			0.511			0.288			0.198			0.072			0.451			0.102			0.08			0.156			0.367
		0.054			0.072			0.09			0.054			0.114			0.162			0.349			0.054			0.349			0.06			0.222			0.216			0.132			0.231			0.06			0.096
		0.06			0.06			0.078			0.138			0.084			0.06			0.276			0.078			0.343			0.907			0.054			0.078			0.102			0.054			0.132			0.216
		0.078			0.114			0.066			0.078			0.204			0.108			0.084			0.24			0.252			0.072			0.06			0.162			0.06			0.252			0.204			0.12
		0.084			0.066			0.15			0.078			0.084			0.084			0.186			0.343			0.433			0.108			0.745			0.06			0.096			0.064			0.204			1.046
		0.072			0.12			0.084			0.078			0.174			0.126			0.258			0.222			0.192			0.066			0.084			0.331			0.066			0.236			0.132			1.665
		0.15			0.216			0.06			0.06			0.156			0.198			0.246			0.276			0.228			0.054			0.078			0.126			0.367			0.054			0.222			0.114
		0.054			0.15			0.138			0.144			0.12			0.186			0.373			0.078			0.469			0.12			0.066			0.132			0.246			0.118			0.066			0.168
		0.282			0.144			0.072			0.054			0.102			0.084			0.415			0.054			0.288			0.06			0.054			0.078			0.523			0.064			0.102			0.337
		0.216			0.108			0.084			0.054			0.15			0.294			0.168			1.755			0.457			0.084			0.078			0.24			0.066			0.209			0.228			0.12
		0.06			0.078			0.072			0.066			0.09			0.054			0.216			0.144			0.457			0.27			0.108			0.108			0.072			0.075			0.09			0.379
		0.072			0.12			0.901			0.072			0.096			0.162			0.373			0.361			0.553			0.066			0.066			0.427			0.252			0.054			0.126			0.288
		0.072			0.06			0.18			0.054			0.102			0.102			0.06			0.865			0.108			0.054			0.114			0.276			0.09			0.059			0.162			0.481
		0.09			0.096			0.096			0.228			0.204			0.108			0.24			0.198			0.306			0.096			0.054			0.234			0.282			0.107			0.919			0.108
		0.108			0.102			0.114			0.168			0.132			0.234			0.294			0.535			0.078			0.066			0.072			0.3			0.216			0.118			0.072			0.264
		0.192			0.228			0.072			0.102			0.156			0.319			0.216			0.156			0.391			0.066			0.066			0.264			0.871			0.054			0.234			0.192
		0.114			0.138			0.114			0.072			0.998			0.306			0.252			0.084			0.475			0.072			0.06			0.096			0.06			0.054			0.084			0.144
		0.126			0.06			0.204			0.066			0.174			0.216			0.186			0.114			0.216			0.06			0.054			0.078			0.427			0.247			0.132			0.126
		0.126			0.487			0.379			0.102			0.138			0.096			0.355			0.054			0.186			0.054			0.066			0.066			0.114			0.096			0.288			0.288
		0.198			0.427			0.3			0.054			0.096			0.306			0.288			0.24			0.535			0.102			0.216			0.108			0.072			0.059			0.06			0.228
		0.078			0.054			0.06			0.09			0.138			0.12			0.114			0.186			0.397			0.072			0.072			0.12			0.078			0.134			0.168			0.108
		0.204			0.066			0.156			0.162			0.144			0.343			0.096			0.282			0.355			0.078			0.066			0.06			0.054			0.096			0.264			0.385
		0.114			0.06			0.421			0.126			0.156			0.198			0.252			0.066			0.168			0.054			0.078			0.216			0.09			0.102			0.258			0.144
		0.06			0.108			0.054			0.09			0.186			0.186			0.222			0.09			0.27			0.096			0.072			0.054			0.09			0.386			0.096			0.517
		0.054			0.054			0.084			0.06			0.102			0.541			0.319			0.072			0.264			0.054			0.084			0.072			0.09			0.064			0.066			0.126
		0.132			0.06			0.072			0.138			0.174			0.078			0.355			0.06			0.313			0.12			0.06			0.072			0.078			0.054			0.144			0.12
		0.156			0.054			0.054			0.09			0.24			0.084			0.349			0.288			0.415			0.072			0.072			0.331			0.192			0.07			0.541			0.126
		0.102			1.088			0.216			0.054			0.21			0.24			0.216			0.06			0.745			0.114			0.09			0.132			0.09			0.193			0.162			0.649
		0.084			0.108			0.054			0.06			0.18			0.24			0.114			0.054			0.493			0.078			0.108			0.162			0.054			0.091			0.15			0.27
		0.156			0.138			0.306			0.06			0.096			0.096			0.3			0.054			0.264			0.084			0.06			0.078			0.054			0.054			0.054			0.319
		0.547			0.054			0.222			0.078			0.102			0.066			0.252			0.09			0.282			0.066			0.222			0.889			0.09			0.209			0.066			0.132
		0.421			0.054			0.276			0.054			0.156			0.054			0.21			0.072			0.469			0.06			0.198			0.114			0.24			0.102			0.246			0.246
		0.054			0.072			0.102			0.27			0.168			0.096			0.294			0.234			0.487			0.174			0.054			0.156			0.084			0.139			0.258			0.421
		0.102			0.138			0.084			0.114			0.114			0.072			0.264			0.054			0.379			0.06			0.054			0.108			0.09			0.172			0.114			0.583
		0.096			0.126			0.078			0.066			0.246			0.06			0.313			0.096			0.264			0.066			0.132			0.156			0.066			0.172			0.246			0.168
		0.072			0.096			0.325			0.066			0.09			0.415			0.228			0.222			0.156			0.192			0.066			0.09			0.084			0.08			0.108			1.575
		0.162			0.06			0.084			0.084			0.138			0.415			0.379			0.072			0.24			0.102			0.138			0.126			0.108			0.086			0.156			0.09
		0.102			0.15			0.078			0.186			0.15			0.066			0.192			0.072			0.541			0.072			0.276			0.12			0.108			0.054			0.258			0.156
		0.096			0.433			0.559			0.276			0.258			0.096			0.282			0.096			0.415			0.054			0.252			0.066			0.06			0.231			0.096			0.138
		0.186			0.102			0.349			0.09			0.096			0.168			0.066			0.054			0.397			0.066			0.186			0.12			0.072			0.086			0.084			0.192
		0.072			0.367			0.577			0.144			0.222			0.072			0.078			0.102			0.204			0.18			0.228			0.054			0.054			0.075			0.174			0.24
		0.072			0.054			0.108			0.18			0.09			0.09			0.385			0.487			0.24			0.126			0.3			0.078			0.12			0.193			0.21			0.216
		0.078			0.066			0.09			0.066			0.09			0.066			0.745			0.054			0.415			0.078			0.21			0.162			0.078			0.054			0.138			0.126
		0.108			0.09			0.054			0.054			0.18			0.12			0.21			0.066			0.313			0.138			0.204			0.114			0.072			0.172			0.246			0.114
		0.21			0.337			0.258			0.246			0.144			0.168			0.258			0.054			0.475			0.258			0.132			0.234			0.144			0.059			0.078			0.09
		0.102			0.096			0.228			0.072			0.168			0.108			0.102			0.066			0.361			0.054			0.186			0.162			0.12			0.059			0.084			0.246
		0.054			0.571			0.391			0.102			0.12			0.054			0.06			0.276			0.403			0.427			0.054			0.15			0.132			0.129			0.078			0.138
		0.216			0.469			1.028			0.078			0.108			0.06			0.102			0.144			0.102			0.066			0.186			0.144			0.078			0.07			0.114			0.12
		0.204			0.078			0.319			0.132			0.162			0.114			0.306			0.072			0.679			0.078			0.12			0.156			0.09			0.129			0.156			0.559
		0.084			0.096			0.282			0.06			0.108			0.09			0.144			0.078			1.184			0.168			0.054			0.18			0.168			0.059			0.132			0.18
		0.15			0.06			0.252			0.102			0.132			0.078			0.391			0.054			0.258			0.06			0.054			0.246			0.072			0.059			0.192			0.096
		0.072			0.084			0.445			0.144			0.192			0.066			0.192			0.096			0.457			0.096			0.222			0.06			0.054			0.064			0.337			0.15
		0.09			0.096			0.547			0.186			0.108			0.174			0.246			0.547			0.673			0.228			0.198			0.078			0.066			0.123			0.078			0.174
		0.06			0.09			0.439			0.084			0.18			0.114			0.066			0.06			0.325			0.727			0.084			0.174			0.054			0.182			0.09			0.234
		0.12			0.072			0.421			0.192			0.096			0.078			0.246			0.054			0.367			0.066			0.192			0.102			0.12			0.177			0.204			0.12
		0.174			0.054			0.505			0.108			0.096			0.138			0.06			0.06			0.361			0.138			0.156			0.114			0.132			0.091			0.144			0.12
		0.168			0.589			0.355			0.108			0.114			0.252			0.102			0.361			0.325			0.192			0.222			0.078			0.066			0.102			0.186			0.102
		0.186			0.126			0.276			0.463			0.222			0.072			0.114			0.054			0.252			0.186			0.168			0.126			0.059			0.172			0.054			0.643
		0.132			0.06			0.06			0.246			0.108			0.072			0.066			0.102			0.445			0.096			0.21			0.06			0.091			0.054			0.156			0.198
		0.102			0.096			0.084			0.222			0.108			0.096			0.15			0.234			1.839			0.066			0.186			0.126			0.134			0.054			0.09			0.439
		0.078			0.06			0.072			0.096			0.787			0.114			0.192			0.144			0.433			0.258			0.294			0.078			0.064			0.086			0.144			0.15
		0.06			0.054			0.15			0.349			0.391			0.138			0.072			0.06			0.258			0.072			0.156			0.084			0.306			0.091			0.222			0.102
		0.114			0.054			0.06			0.126			0.096			0.24			0.096			0.09			0.24			0.649			0.186			0.078			0.086			0.07			0.126			0.12
		0.066			0.102			1.142			0.144			0.24			0.072			0.282			0.108			0.313			0.096			0.168			0.06			0.241			0.054			0.096			0.174
		0.09			0.547			0.114			0.072			0.15			0.078			0.234			0.337			0.228			0.09			0.198			0.114			0.096			0.08			0.114			0.409
		0.054			0.06			0.078			0.096			0.228			0.066			0.132			0.156			0.15			0.096			0.186			0.246			0.08			0.102			0.078			0.138
		0.072			0.054			0.385			0.066			0.252			0.222			0.385			0.174			0.409			0.054			0.192			0.078			0.113			0.134			0.132			0.108
		0.072			0.054			0.895			0.126			0.204			0.078			0.186			0.072			0.421			0.054			0.499			0.421			0.075			0.091			0.114			0.216
		0.054			0.703			0.078			0.174			0.198			0.234			0.138			0.313			0.3			0.096			0.156			0.084			0.059			0.054			0.126			0.228
		0.132			0.09			0.072			0.054			0.144			0.114			0.325			0.084			0.204			0.138			0.174			0.156			0.054			0.059			0.096			0.09
		0.144			0.054			1.208			0.162			0.108			0.06			0.294			0.319			0.294			0.24			0.174			0.162			0.064			0.08			0.162			0.98
		0.102			0.066			0.457			0.096			0.15			0.222			0.264			0.24			0.367			0.072			0.168			0.09			0.204			0.064			0.186			0.433
		0.12			0.186			0.823			0.204			0.162			0.072			0.276			0.361			0.325			0.108			0.18			0.078			0.054			0.059			0.12			0.192
		0.162			0.06			0.102			0.252			0.313			0.066			0.21			0.228			0.421			0.054			0.15			0.084			0.102			0.07			0.102			0.09
		0.072			0.072			0.553			0.108			0.421			0.132			0.571			0.385			0.457			0.084			0.198			0.054			0.145			0.059			0.355			0.126
		0.096			0.054			0.09			0.054			0.108			0.138			0.054			0.108			0.511			0.084			0.216			0.144			0.075			0.102			0.3			0.186
		0.102			0.138			0.168			0.102			0.282			0.102			0.234			0.102			0.294			0.06			0.3			0.168			0.172			0.086			0.096			0.15
		0.258			0.084			0.054			0.054			0.096			0.186			0.631			0.517			0.258			0.078			0.391			0.12			0.08			0.064			0.078			0.18
		0.192			0.054			0.343			0.066			0.12			0.168			0.084			0.066			0.403			0.06			0.343			0.246			0.086			0.064			0.216			1.082
		0.054			0.096			0.186			0.072			0.331			0.066			0.162			0.066			0.385			0.06			0.204			0.144			0.145			0.064			0.114			0.865
		0.09			0.084			0.751			0.198			0.09			0.114			0.282			0.054			0.427			0.06			0.294			0.072			0.145			0.247			0.12			0.607
		0.084			0.054			0.12			0.054			0.126			0.234			1.094			0.084			0.331			0.054			0.325			0.072			0.096			0.118			0.084			0.385
		0.102			0.054			0.15			0.319			0.24			0.162			0.294			0.06			0.138			0.06			0.264			0.066			0.129			0.064			0.09			0.27
		0.108			0.108			0.168			0.054			0.144			0.276			0.054			0.331			0.204			0.066			0.355			0.138			0.102			0.054			0.09			0.709
		0.072			0.15			0.661			0.282			0.102			0.228			0.385			0.204			0.102			0.066			0.24			0.084			0.123			0.204			0.15			0.264
		0.108			0.06			0.06			0.156			0.12			0.168			0.294			0.331			0.102			0.096			0.204			0.096			0.129			0.247			0.09			0.192
		0.204			0.06			0.781			0.078			0.126			0.072			0.234			0.054			0.12			0.072			0.15			0.415			0.064			0.054			0.078			0.325
		0.054			0.09			0.174			0.132			0.09			0.24			0.397			0.096			0.21			0.072			0.168			0.403			0.145			0.113			0.421			0.246
		0.078			0.078			0.192			0.12			0.108			0.252			0.925			0.102			0.15			0.09			0.168			0.114			0.397			0.118			0.054			0.12
		0.12			0.072			0.174			0.306			0.144			0.258			0.385			0.325			0.276			0.072			0.439			0.168			0.064			0.118			0.138			0.09
		0.252			0.264			0.06			0.084			0.204			0.174			0.282			0.499			0.156			0.054			0.601			0.078			0.177			0.096			0.439			0.132
		0.054			0.078			0.457			0.168			0.102			0.198			0.228			0.054			0.234			0.054			0.349			0.234			0.102			0.064			0.138			0.108
		0.108			0.186			0.168			0.114			0.114			0.078			0.264			0.727			0.138			0.072			0.331			0.06			0.231			0.123			0.084			0.228
		0.078			0.204			0.962			0.156			0.09			0.198			0.246			0.072			0.06			0.096			0.222			0.078			0.113			0.064			0.06			0.102
		0.096			0.144			0.072			0.144			0.114			0.102			0.992			0.054			0.198			0.096			0.385			0.156			0.075			0.188			0.084			0.679
		0.102			0.12			0.186			0.361			0.09			0.066			0.409			0.09			0.234			0.054			0.162			0.096			0.113			0.102			0.108			0.09
		0.168			0.06			0.102			0.168			0.126			0.096			0.264			0.06			0.132			0.084			0.234			0.132			0.129			0.064			0.132			0.427
		0.054			0.054			0.096			0.15			0.096			0.252			0.529			0.27			0.264			0.054			0.198			0.18			0.091			0.064			0.066			0.132
		0.138			0.078			0.072			0.09			0.114			0.144			0.913			0.138			0.174			0.072			0.186			0.09			0.263			0.129			0.066			0.102
		0.054			0.054			0.108			0.222			0.138			0.264			1.016			0.391			0.944			0.06			0.15			0.066			0.118			0.139			0.054			0.09
		0.174			0.054			0.415			0.066			0.102			0.09			0.325			0.138			0.294			0.054			0.204			0.168			0.091			0.15			0.078			0.319
		0.072			0.078			0.138			0.09			0.102			0.186			0.06			0.114			0.18			0.102			0.204			0.132			0.07			0.536			0.27			0.15
		0.054			0.09			0.198			0.15			0.138			0.072			0.529			0.222			0.511			0.102			0.204			0.066			0.091			0.343			0.054			0.637
		0.066			0.12			0.186			0.162			0.102			0.18			0.066			0.216			0.096			0.09			0.228			0.114			0.139			0.075			0.18			0.769
		0.054			0.09			0.391			0.186			0.108			0.102			0.493			0.15			0.337			0.078			0.288			0.066			0.091			0.091			0.096			0.313
		0.132			0.072			0.09			0.102			0.096			0.421			0.27			0.138			0.331			0.06			0.204			0.054			0.247			0.204			0.252			0.397
		0.072			0.06			0.078			0.102			0.138			0.054			0.373			0.192			0.072			0.072			0.228			0.084			0.295			0.08			0.427			0.126
		0.198			0.06			0.066			0.054			0.162			0.138			0.114			0.06			0.24			0.09			0.27			0.156			0.096			0.188			0.319			0.144
		0.331			0.054			0.108			0.06			0.102			0.24			0.367			0.198			0.475			0.186			0.174			0.246			0.059			0.086			0.3			0.192
		0.054			0.066			0.294			0.18			0.126			0.168			0.385			0.06			0.264			0.054			0.21			0.072			0.113			0.198			0.072			0.102
		0.06			0.06			0.084			0.204			0.156			0.09			0.571			0.054			0.258			0.174			0.541			0.102			0.172			0.064			0.054			0.156
		0.102			0.108			0.06			0.09			0.132			0.403			0.313			0.673			0.397			0.072			0.258			0.084			0.257			0.086			0.198			0.745
		0.054			0.054			0.198			0.084			0.096			0.054			0.523			0.763			0.216			0.084			0.234			0.475			0.102			0.354			0.186			0.192
		0.234			0.06			0.06			0.054			0.09			0.114			0.709			0.078			1.13			0.445			1.022			0.072			0.091			0.059			0.313			0.192
		0.228			0.054			0.084			0.288			0.3			0.288			0.054			0.054			0.222			0.246			0.15			0.192			0.418			0.096			0.27			0.09
		0.216			1.088			0.132			0.258			0.102			0.379			0.385			0.12			0.27			0.132			0.517			0.162			0.193			0.129			0.487			0.595
		0.066			0.108			0.072			0.138			0.09			0.409			0.463			0.306			0.114			0.054			0.27			0.186			0.123			0.091			0.204			0.733
		0.072			0.138			0.168			0.096			0.529			0.078			0.168			0.084			0.276			0.054			0.156			0.126			0.064			0.268			0.078			0.096
		0.054			0.054						0.114			0.349			0.192			0.156			0.673			0.415			0.054			0.547			0.054			0.289			0.08			0.102			0.469
		0.481			0.054						0.144			0.114			0.06			0.355			0.246			0.3			0.228			0.18			0.168			0.155			0.08			0.066			0.216
		0.385			0.072						0.096			0.096			0.06			0.132			0.27			0.198			0.054			0.258			0.156			0.08			0.129			0.12			0.421
		0.162			0.138						0.054			0.12			0.096			0.054			0.06			0.319			0.054			0.3			0.198			0.129			0.225			0.174			0.18
		0.054			0.126						0.078			0.331			0.156			0.228			0.162			0.24			0.054			0.21			0.12			0.07			0.096			0.264			0.306
		0.06			0.06						0.078			0.126			0.168			0.613			0.252			0.523			0.12			0.457			0.054			0.075			0.064			0.18			0.264
		0.054			0.096						0.216			0.132			0.102			0.06			0.216			0.306			0.084			0.09			0.216			0.075			0.086			0.3			0.126
		0.06			0.15						0.054			0.126			0.198			0.343			0.066			0.144			0.132			0.066			0.15			0.198			0.054			0.162			0.523
		0.096			0.102						0.114			0.114			0.282			0.264			0.331			0.403			0.144			0.066			0.066			0.064			0.134			0.15			0.102
		0.865			0.054						0.078			0.168			0.06			0.252			0.084			0.192			0.066			0.096			0.234			0.166			0.123			0.319			0.096
		0.126			0.385						0.186			0.108			0.114			0.252			0.054			0.06			0.3			0.09			0.282			0.059			0.134			0.066			0.126
		0.102			0.054						0.198			0.066			0.15			0.409			0.066			0.294			0.084			0.054			0.18			0.086			0.059			0.427			0.282
		0.186			0.096						0.138			0.06			0.168			0.409			0.072			0.108			0.246			0.162			0.126			0.166			0.177			0.084			0.114
		0.06			0.09						0.072			0.09			0.192			0.3			0.066			0.084			0.114			0.066			0.276			0.091			0.118			0.319			0.523
		0.156			0.054						0.258			0.054			0.084			0.505			0.3			0.379			0.054			0.204			0.102			0.054			0.091			0.114			0.156
		0.054			0.126						0.282			0.054			0.15			0.102			0.078			0.114			0.072			0.072			0.162			0.059			0.086			0.325			0.12
		0.054			0.385						0.174			0.174			0.15			0.204			0.066			0.234			0.15			0.09			0.331			0.606			0.107			0.306			0.3
		0.066									0.072			0.12			0.06			0.234			0.06			0.379			0.06			0.054			0.409			0.064			0.145			0.114			0.144
		0.415									0.072			0.06			0.066			0.709			0.06			0.511			0.078			0.132			0.054			0.096			0.166			0.319			0.162
		0.553									0.319			0.054			0.138			0.625			0.258			0.571			0.072			0.09			0.228			0.054			0.279			0.216			0.156
		0.078									0.054			0.234			0.192			0.114			0.24			0.234			0.078			0.823			0.096			0.07			0.295			0.282			0.523
		0.054									0.054			0.072			0.054			0.222			0.114			0.198			0.06			0.126			0.072			0.086			0.327			0.126			0.186
		0.066									0.06						0.078			0.294			0.054			0.186			0.06			0.132			0.084			0.08			0.273			0.517			0.162
		0.066									0.054						0.144			0.373			0.246			1.436			0.054			0.252			0.156			0.166			0.236			0.066			0.108
		0.192									0.072						0.096			0.433			0.192			1.617			0.054			0.066			0.12			0.086			0.096			0.264			0.126
		0.571									0.054						0.054			0.066			0.066			1.256			0.084			0.12			0.24			0.054			0.059			0.096			0.09
		0.072									0.078						0.054			1.46			0.054			0.619			0.054			0.078			0.138			0.064			0.123			0.355			0.102
		0.198									0.06						0.09			0.228			0.066			0.379			0.078			0.15			0.132			0.054			0.15			0.09			0.234
		0.234									0.06						0.192			0.409			0.258			0.535			0.054			0.12			0.108			0.177			0.139			0.12			1.082
		0.054									0.072						0.078			0.306			0.132			0.361			0.06			0.084			0.138			0.054			0.397			0.156			0.096
		0.09									0.09						0.054			0.228			0.126			1.923			0.054			0.15			0.192			0.059			0.075			0.09			0.18
		0.192									0.054						0.096			0.246			0.054			0.499			0.078			0.06			0.102			0.241			0.204			0.054			0.09
		0.156									0.072						0.18			0.595			0.054			0.98			0.054			0.12			0.15			0.209			0.134			0.204			0.126
		0.12									0.084						0.072			0.373			0.27			0.643			0.054			0.204			0.222			0.166			0.118			0.739			0.12
		0.204									0.06						0.186			0.264			0.409			0.078			0.06			0.078			0.054			0.118			0.182			0.361			0.373
		0.186									0.102						0.132			0.12			0.15			0.439			0.066			0.108			0.084			0.568			0.15			0.379			0.439
		0.349									0.072						0.198			0.932			0.09			1.322			0.12			0.126			0.379			0.214			0.616			0.078			0.132
		0.234									0.054						0.072			0.138			0.072			0.186			0.054			0.066			0.487			0.139			0.054			0.054			0.282
		0.15									0.072									0.18			0.397			0.373			0.054			0.132			0.156			0.107			0.064			0.066			0.162
		0.054									0.054									0.228			0.066			0.072			0.072			0.078			0.487			0.134			0.054			0.234			1.869
		0.084									0.066									0.12			0.066			0.126			0.066			0.084			0.282			0.161			0.193			0.234			0.294
		0.126									0.06									0.385			0.102			0.331			0.09			0.066			0.264			0.118			0.155			0.132			0.204
		0.12									0.18									0.078			0.385			0.421			0.054			0.054			0.066			0.059			0.08			0.204			0.198
		0.054									0.156									0.373			0.102			0.409			0.078			0.078			0.379			0.241			0.091			0.102			0.24
		0.078									0.054									0.319			0.084			0.607			0.06			0.108			0.138			0.332			0.316			0.415			0.102
		0.409									0.078									0.246			0.108			0.661			0.066			0.084			0.108			0.064			0.204			0.319			0.15
		0.355									0.06									0.361			0.072			2.242			0.072			0.12			0.114			0.064			0.07			0.138			0.288
		0.114									0.078									0.186			0.361			0.709			0.06			0.054			0.294			0.075			0.096			0.084			0.331
		0.054									0.054									0.529			0.078			0.889			0.054			0.108			0.168			0.086			0.08			0.198			0.294
		0.054									0.06									0.331			0.102			0.421			0.066			0.054			0.102			0.059			0.096			0.228			0.126
		0.114									0.054									0.054			0.234			0.367			0.18			0.102			0.09			0.086			0.118			0.084			0.745
		0.054									0.066									0.427			0.066			0.391			0.054			0.21			0.24			0.209			0.123			0.12			0.451
		0.114									0.06									0.529			0.114			0.493			0.054			0.078			0.186			0.07			0.07			0.084			0.258
		0.06									0.066									0.072			0.06			0.535			0.06			0.066			0.204			0.096			0.118			0.054			0.18
		0.096									0.054									0.385			0.054			0.12			0.06			0.096			0.12			0.107			0.08			0.144			0.12
		0.072									0.06									0.246			0.162			0.451			0.054			0.084			0.355			0.327			0.086			0.054			0.186
		0.06									0.084									0.228			0.174			0.457			0.054			0.054			0.174			0.091			0.091			0.198			0.3
		0.09									0.216									0.15			0.066			0.24			0.066			0.18			0.096			0.064			0.059			0.186			0.258
		0.066									0.078									0.529			0.09			0.847			0.054			0.12			0.156			0.08			0.118			0.054			0.09
		0.072									0.102									0.679			0.072			0.156						0.15			0.06			0.086			0.08			0.186			0.343
		0.102									0.084									0.06			0.06			0.325						0.264			0.084			0.064			0.123			0.192			0.12
		0.06									0.072									1.502			0.264			0.108						0.06			0.054			0.08			0.07			0.084			0.108
		0.066									0.126									0.343			0.12			0.577						0.15			0.072			0.07			0.091			0.174			0.102
		0.102									0.078									0.288			0.078			0.427						0.066			0.367			0.102			0.059			0.084			0.186
		0.078									0.072									0.21			0.379			0.385						0.072			0.391			0.102			0.166			0.234			0.108
		0.078									0.3									0.319			0.186			0.631						0.054			0.3			0.096			0.064			0.12			0.349
		0.078									0.06									0.349			0.222			0.751						0.114			0.349			0.236			0.155			0.27			0.355
		0.12									0.066									0.433			0.192			0.379						0.198			0.222			0.054			0.07			0.066			0.168
		0.054									0.096									0.643			0.072			0.252						0.072			0.084			0.198			0.252			0.096			0.096
		0.072									0.054									0.391			0.355			0.319						0.102			0.24			0.214			0.241			0.493			0.168
		0.054									0.072									0.246			0.192			0.565						0.102			0.703			0.488			0.08			0.24			0.132
											0.294									0.415			0.3			0.276						0.078			0.607			0.113			0.102			0.084			0.282
											0.102									0.313			0.108			0.427						0.078			0.162			1.002			0.193			0.072			0.138
											0.12									0.355			0.066			0.198						0.054			0.643			0.155			0.118			0.078			0.252
											0.09									0.138			0.09			0.294						0.06			1.142			0.107			0.091			0.072			0.637
											0.132									0.09			0.192			0.505						0.072			0.054			0.306			0.091			0.108			0.108
											0.09									0.409			0.072			0.541						0.138			1.376			0.174			0.07			0.138			0.27
											0.066									0.331			0.06			0.463						0.054			0.114			0.114			0.091			0.12			0.258
											0.288									0.06			0.078			0.319						0.132			0.445			0.667			0.145			0.084			0.096
											0.198									0.228			0.066			0.355						0.15			1.034			0.096			0.15			0.138			0.198
											0.066									0.319			0.078			0.222						0.108			0.114			0.565			0.091			0.072			0.102
											0.072									0.439			0.12			0.294						0.066			0.697			0.06			0.129			0.126			0.403
											0.162									0.409			0.078			0.355						0.072			0.282			0.108			0.091			0.054			0.108
											0.066									0.469			0.072			0.409						0.084			1.304			0.132			0.113			0.126			0.198
											0.276									0.367			0.126			0.361						0.288			0.553			0.06			0.247			0.192			0.385
											0.174									0.397			0.216			0.517						0.06			0.054			0.132			0.064			0.06			0.15
											0.072									0.084			0.066			0.901						0.108			0.673			0.096			0.129			0.072			0.102
											0.054									0.192			0.144			0.276						0.114			0.156			0.084			0.182			0.084			0.126
																				0.234			0.583			1.088						0.108			0.108			0.12			0.054			0.21			0.114
																				0.096			0.126			0.757						0.084			0.054			0.066			0.07			0.084			0.637
																				0.126			0.306			1.064						0.102			0.066			0.168			0.08			0.066			0.102
																				0.313			0.108			0.276						0.072			0.084			0.102			0.096			0.174			0.096
																				0.499			0.421			0.559						0.054			0.721			0.799			0.075			0.096			1.25
																				0.367			0.054			0.072						0.066			1.022			0.102			0.231			0.054			0.156
																				0.198			0.21			0.246						0.06			0.066			0.234			0.059			0.216			0.186
																				0.288			0.108			0.355						0.09			0.072			0.192			0.102			0.108			0.246
																				0.505			0.054			0.294						0.18			0.3			0.084			0.08			0.24			1.689
																				0.24			0.24			0.373						0.108			0.174			0.21			0.064			0.066			0.114
																				0.361			0.276			0.09						0.228			0.174			0.084			0.059			0.096			0.859
																				0.258			0.192			0.12						0.252			0.102			0.138			0.231			0.06			0.276
																				0.517			0.066			0.132						0.12			0.469			0.198			0.172			0.745			0.228
																				0.174			0.054			0.114									0.06			0.288			0.086			0.054			0.144
																				0.168			0.084			0.096									0.084			0.054			0.059			0.09			0.102
																				0.258			0.06			0.054									0.102			0.156			0.096			0.204			0.577
																				0.06			0.102			0.192									0.132			0.3			0.161			0.066			0.337
																				0.264			0.216			0.06									0.114			0.282			0.172			0.06			0.096
																				0.114			0.114			0.24									0.144			0.222			0.086			0.18			0.222
																				0.571			0.174			0.246									0.084			0.09			0.086			0.102			0.385
																				0.361			0.072			0.415									0.114			0.216			0.161			0.066			0.294
																				0.072			0.072			0.054									0.18			0.493			0.107			0.06			0.114
																				0.319			0.186			0.084									0.06									0.066			0.481
																				0.349			0.054			0.09									0.294									0.084			0.132
																				0.445			0.12			0.18									0.054									0.12			0.138
																				0.054			0.144			0.306									0.258									0.066			0.15
																				0.192			0.066			0.204									0.15									0.096			0.138
																				0.12			0.343			0.246									0.15									0.186			0.09
																				0.391			0.072			0.054									0.337									0.162			0.355
																				0.391			0.06			0.144									0.294									0.054			0.409
																				0.481			0.24			0.174									0.108									0.156			0.204
																				0.523			0.102			0.108									0.192									0.144			0.096
																				0.367			0.12			0.24									0.276									0.096			0.09
																				0.385			0.24			0.505									0.09									0.114			0.21
																				0.288			0.487			0.06									0.252									0.078			0.138
																				0.403			0.204			0.06									0.18									0.066			0.252
																				0.325			0.198			0.264									0.373									0.373			0.09
																				0.349			0.108			0.18									0.078									0.06			0.204
																				0.505			0.054			0.102									0.162									0.313			0.192
																				0.373			0.126			0.09									0.072									0.174			0.469
																				0.523			0.144			0.144									0.234									0.565			1.737
																				0.715			0.072			0.264									0.337									0.439			0.433
																				0.319			0.294			0.15									0.847									0.114			0.09
																				0.517			0.072			0.066									1.695									0.138			0.108
																				0.288			1.785			0.162									0.361									0.078			0.24
																				0.337			0.078			0.18									1.587									0.168			0.09
																				0.439			0.114			0.108									0.072									0.174			0.096
																				0.343			0.102			0.102									0.138												0.373
																				0.427			0.144			0.108									0.391												0.096
																				0.294			0.06			0.144									0.361												0.3
																				0.475			0.3			0.114									0.054												0.313
																				0.379			0.228			0.355									0.18												0.343
																				0.306			0.264			0.198									0.252												0.319
																				0.745			0.126			0.078									0.451												1.1
																				0.258			0.156			0.054									0.306												1.154
																				0.054			0.054			0.09									0.126												0.252
																				0.09			0.306			0.12									0.12												0.09
																				0.06			0.072			0.174									0.096												0.379
																				0.294			0.222			1.334									0.096												0.361
																				0.066			0.222			0.066									0.168												0.102
																				0.156			0.054			0.198									0.114												0.09
																				0.06			0.523			0.066									0.264												0.102
																				0.144			0.252			0.09									0.09												0.415
																				0.174			0.637			0.066									0.126												0.09
																				0.06			0.09			0.192									0.264												0.445
																				0.204			0.27			0.09									0.204												0.102
																				0.349			0.204			0.054									0.084												0.114
																				0.126			0.204			0.084									0.084												0.276
																				0.072			0.108			0.126									0.066												0.517
																				0.222			0.168			0.078									0.114												0.313
																				0.102			0.349			0.072																					0.222
																				0.084			0.204			0.174																					0.493
																				0.06			0.222			0.066																					0.529
																				0.373			0.162			0.487																					0.379
																				0.228			0.156			0.186																					0.114
																				0.12			0.054			1.058																					0.745
																				0.054			0.294			0.054																					0.162
																				0.355			0.09			0.841																					0.469
																				0.703			0.114			0.162																					0.216
																				0.12			0.12			0.144																					0.216
																				0.084			0.114			1.31																					0.355
																				0.132			0.132			0.469																					0.313
																				0.234			0.288			1.046																					0.24
																				0.144			0.222			0.493																					0.337
																				0.403			0.373			0.228																					0.361
																				0.108			0.132			0.583																					0.09
																				0.156			0.306			0.373																					0.114
																				0.114			0.078			0.415																					0.114
																				0.481			0.054			0.054																					0.288
																				0.09			0.379			0.276																					0.697
																				0.114			0.313			0.252																					0.144
																				0.607			0.932			0.168																					0.138
																				0.288			0.21			0.054																					0.186
																				0.349			0.072			0.15																					0.156
																				0.066			0.222			0.102																					0.445
																				0.06			0.162			0.156																					0.246
																				0.144			0.12			0.072																					0.799
																				0.523			0.228			0.054																					0.198
																				0.204			0.078			0.066																					0.15
																				0.367			0.186			0.09																					0.09
																				0.12			0.066			0.282																					0.355
																				0.373			0.054			0.18																					0.349
																				0.367			0.12			0.102																					0.252
																				0.294			0.096			0.517																					0.12
																				0.487			0.072			0.24																					0.391
																				0.174			0.066			0.24																					0.276
																				0.18			0.09			0.222																					0.258
																				0.228			0.084			0.06																					0.108
																				0.541			0.421			0.09																					0.168
																				0.355			0.078			0.09																					0.09
																				0.252			0.343			0.505																					0.361
																				0.331			0.096			0.054																					0.451
																				0.294			0.06			0.054																					0.09
																				0.162			0.258			0.252																					0.228
																				0.535			0.12			0.078																					0.12
																				0.084			0.162			0.108																					0.168
																				0.174			0.246			0.108																					0.349
																				0.072			0.096			0.066																					0.361
																				0.066			0.054			0.054																					0.174
																				0.282			0.409			0.054																					0.108
																				0.198			0.198			0.078																					0.631
																				0.138			0.054			0.066																					0.379
																				0.27			0.186			0.27																					0.853
																				0.264			0.114			0.601																					0.192
																				0.24			0.054			0.986																					0.168
																				0.228			0.144			0.216																					0.09
																				0.27			0.06			0.216																					0.108
																				0.409			0.246			0.144																					0.096
																				0.21			0.24			0.27																					0.222
																				0.319			0.313			0.697																					0.09
																				0.126			0.246			0.192																					0.246
																				0.168			0.18			0.343																					0.096
																				0.319			0.234			0.114																					0.601
																				0.337			0.132			0.102																					0.102
																				0.361			0.06			0.204																					0.18
																				0.18			0.114			0.204																					0.096
																				0.264			0.276			0.12																					0.096
																				0.144			0.186			0.102																					0.186
																				0.168			0.138			0.072																					0.102
																				0.258			0.198			0.078																					0.126
																				0.343			0.162			0.589																					0.156
																				0.319			0.126			0.27																					0.216
																				0.24			0.18			0.228																					0.09
																				0.186			0.246			0.06																					0.162
																				0.21			0.144			0.078																					0.15
																				0.349			0.174			0.12																					0.198
																				0.409			0.21			0.084																					0.276
																				0.234			0.222			0.15																					0.192
																				0.168			0.084			0.264																					0.09
																				0.331			0.264			0.553																					0.09
																				0.415			0.252			0.373																					0.102
																				0.21			0.222			0.222																					0.3
																				0.24			0.12			0.355																					0.391
																				0.228			0.282																								0.294
																				0.433			0.258																								0.216
																				0.355			0.216																								0.234
																				0.216			0.451																								0.108
																				0.276			0.319																								0.409
																				0.288			0.21																								0.306
																				0.144			0.06																								0.132
																				0.288			0.313																								0.727
																				0.619			0.198																								0.168
																				0.294			0.078																								0.24
																				0.493			0.15																								0.607
																				0.234			0.252																								0.096
																				0.379			0.144																								0.258
																				0.126			0.282																								0.144
																				0.186			0.222																								0.09
																				0.216			0.337																								0.319
																				0.246			0.313																								0.276
																				0.553			1.07																								0.294
																				0.216			0.246																								0.222
																				0.294			0.186																								0.319
																				0.349			0.078																								0.102
																				0.06			0.156																								0.114
																				0.306			0.072																								0.12
																				0.349			0.06																								0.138
																				0.276			0.108																								0.108
																				0.313			0.168																								0.162
																				0.367			0.078																								0.276
																				0.313			0.865																								0.108
																				0.258			0.072																								0.102
																				0.343			0.12																								0.09
																				0.252			0.313																								0.162
																				0.409			0.054																								0.313
																				0.252			0.06																								0.529
																				0.072			0.06																								0.102
																				0.331			0.072																								0.24
																				0.264			0.132																								0.24
																				0.276			0.072																								0.445
																				0.072			0.066																								0.24
																				0.228			0.072																								0.09
																				0.415			0.054																								0.505
																				0.415			0.066																								0.258
																				0.054			0.306																								0.234
																				0.054			0.661																								0.276
																				0.204			0.3																								0.264
																				0.078			0.294																								0.306
																				0.276			0.673																								0.162
																				0.078			0.306																								0.198
																				0.216			0.349																								0.138
																				0.174			0.361																								0.541
																				0.174			0.3																								0.216
																				0.138			1.022																								0.156
																				0.132			0.505																								0.439
																				0.168			0.373																								1.22
																				0.228			0.511																								0.186
																				0.222			1.13																								0.457
																				0.331			0.787																								0.102
																				0.204			0.27																								0.09
																				0.547			0.331																								0.24
																				0.126			0.355																								0.547
																				0.216			0.343																								0.126
																				0.174			0.361																								0.319
																				0.234			0.246																								0.168
																				0.288			0.355																								0.174
																				0.343			0.751																								0.108
																				0.096			0.246																								0.403
																				0.252			0.373																								0.264
																				0.174			0.306																								0.156
																				0.319			0.433																								0.108
																				0.174			0.409																								0.168
																				0.186			0.793																								0.138
																				0.222			0.409																								0.168
																				0.15			0.445																								0.18
																				0.186			0.325																								0.114
																				0.126			0.294																								0.132
																				0.234			0.144																								0.234
																				0.306			0.198																								0.09
																				0.06			0.451																								0.811
																				0.096			0.096																								0.144
																				0.21			0.114																								0.102
																				0.186			0.373																								0.282
																				0.24			0.613																								0.643
																				0.258			0.313																								0.517
																				0.108			0.445																								0.361
																				0.066			0.216																								0.18
																				0.282			0.144																								0.138
																				0.156			0.493																								0.391
																				0.126			0.379																								0.162
																				0.222			0.319																								0.18
																				0.319			0.234																								0.09
																				0.084			0.252																								0.294
																				0.174			0.276																								0.138
																				0.222			0.601																								0.096
																				0.054			0.06																								0.096
																				0.066			0.349																								0.102
																				0.216			0.607																								0.126
																				0.108			0.355																								0.132
																				0.234			0.162																								0.541
																				0.156			0.306																								0.102
																				0.084			0.367																								0.12
																				0.288			0.433																								0.391
																				0.096			0.433																								0.138
																				0.138			0.325																								0.817
																				0.3			0.198																								0.102
																				0.607			0.252																								0.397
																				0.066			0.276																								0.192
																				0.18			0.276																								0.379
																				0.114			0.313																								0.138
																				0.132			0.27																								0.27
																				0.144			0.27																								0.661
																				0.078			0.24																								0.535
																				0.078			0.319																								0.114
																				0.09			0.974																								0.349
																				0.066			0.066																								0.12
																				0.09			0.313																								0.126
																				0.15			0.246																								0.138
																				0.319			0.114																								0.24
																				0.132			0.162																								0.715
																				0.15			0.811																								0.114
																				0.264			0.355																								0.102
																				0.24			0.276																								0.204
																				0.228			0.06																								0.108
																				0.12			0.607																								0.493
																				0.12			0.054																								0.637
																				0.288			1.19																								0.18
																				0.168			0.361																								0.391
																				0.3			0.385																								0.487
																				0.216			0.337																								0.102
																				0.096			0.114																								0.12
																				0.078			0.174																								0.09
																				0.907			0.222																								0.102
																				0.24			0.066																								0.331
																				0.264			0.108																								0.132
																				0.15			0.102																								0.108
																				0.877			0.168																								0.343
																				0.186			0.204																								0.12
																				0.433			0.511																								0.102
																				0.439			0.06																								0.15
																				0.132			0.319																								0.487
																				0.607			0.343																								0.403
																				0.204			0.361																								0.096
																				0.325			0.222																								0.156
																				0.078			0.481																								0.319
																				0.222			0.102																								0.132
																				0.373			0.282																								0.108
																				0.204			0.126																								0.09
																				0.204			0.24																								0.096
																				0.072			0.24																								0.27
																				0.156			0.403																								0.09
																				0.337			0.246																								0.138
																				0.06			0.072																								0.234
																				0.138			0.258																								0.24
																				0.108			0.186																								0.481
																				0.054			0.252																								0.108
																				0.078			0.06																								0.102
																				0.108			0.252																								0.102
																				0.313			0.096																								0.529
																				0.132			0.162																								0.12
																				0.114			0.451																								0.138
																				0.288			0.276																								0.162
																				0.132			0.162																								0.144
																				0.054			0.409																								0.102
																				0.072			0.775																								0.192
																				0.054			0.138																								0.09
																				0.15			0.078																								0.246
																				0.054			0.246																								0.385
																				0.06			0.12																								0.258
																				0.06			0.102																								0.343
																				0.114			0.09																								0.306
																				0.06			0.319																								0.21
																				0.06			0.216																								1.256
																				0.066			0.168																								0.246
																				0.12			0.15																								0.319
																				0.066			0.126																								0.361
																				0.09			0.487																								0.739
																				0.162			0.192																								0.517
																				0.12			0.3																								0.463
																				0.066			0.222																								0.355
																				0.102			0.144																								2.56
																				0.06			0.066																								0.21
																				0.108			0.234																								0.331
																				0.343			0.18																								0.252
																				0.066			0.156																								0.264
																				0.367			0.132																								0.21
																				0.373			0.15																								0.709
																				0.439			0.102																								0.673
																				0.132			0.168																								0.24
																				0.799			0.168																								0.451
																				0.102			0.156																								0.361
																				0.054			0.276																								0.3
																				0.054			0.168																								0.667
																				0.583			0.084																								1.088
																				0.12			0.174																								7.686
																				0.306			0.709																								0.553
																				0.493			0.132																								0.228
																				0.313			0.096																								0.541
																				0.06			0.066																								0.222
																				0.096			0.12																								0.331
																				0.096			0.132																								0.445
																				0.054			0.09																								0.397
																				0.361			0.132																								0.282
																				0.072			0.174																								0.379
																				0.463			0.433																								0.439
																				0.258			0.072																								0.583
																				0.367			0.264																								0.294
																				0.096			0.06																								0.264
																				0.096			0.096																								0.559
																				0.397			0.246																								1.593
																				0.09			0.168																								0.325
																				0.439			0.337																								0.781
																				0.054			0.258																								0.637
																				0.445			0.198																								0.228
																				0.216			0.132																								0.252
																				0.246			0.18																								0.313
																				0.469			0.252																								1.448
																				0.264			0.12																								0.228
																				0.066			0.066																								0.228
																				0.306			0.102																								0.823
																				0.15			0.144																								0.343
																				0.24			0.054																								1.406
																				0.264			0.132																								0.337
																				0.258			0.174																								0.282
																				0.15			0.132																								0.583
																				0.18			0.126																								0.204
																				0.198			0.096																								0.246
																				0.258			0.132																								0.553
																				0.162			0.222																								0.222
																				0.078			0.294																								0.547
																				0.072			0.102																								0.325
																				0.09			0.108																								0.276
																				0.319			0.252																								0.282
																				0.06			0.072																								0.288
																				0.18			0.096																								0.901
																				0.06			0.102																								0.21
																				0.054			0.12																								0.409
																				0.18			0.054																								0.499
																				0.24																											1.394
																				0.096																											0.204
																				0.228																											0.24
																				0.096																											0.595
																				0.054																											0.331
																				0.054																											0.27
																				1.01																											0.751
																				0.078																											0.252
																				0.282																											0.24
																				0.276																											0.343
																				0.066																											0.264
																				0.439																											0.685
																				0.252																											0.325
																				0.367																											0.932
																				0.054																											0.21
																				0.258																											0.625
																				0.06																											0.204
																				0.072																											0.3
																				0.264																											0.607
																				0.264																											0.865
																				0.054																											0.222
																				0.078																											0.234
																				0.685																											0.565
																				0.162																											0.829
																				0.054																											0.361
																				0.108																											0.415
																				1.154																											0.337
																				0.349																											0.222
																				0.252																											0.343
																				0.355																											0.361
																				0.721																											3.011
																				0.198																											0.331
																				0.361																											0.234
																				0.3																											0.204
																				0.288																											0.325
																				0.102																											1.394
																				0.294																											0.222
																				0.102																											0.427
																				0.373																											0.415
																				0.174																											0.349
																				0.06																											0.282
																				0.24																											0.258
																				0.24																											0.24
																				0.084																											0.288
																				0.066																											0.228
																				0.234																											4.543
																				0.126																											0.252
																				0.09																											0.745
																				0.078																											0.331
																				0.078																											0.343
																				0.06																											0.379
																				0.132																											0.637
																				0.072																											0.733
																				0.072																											0.631
																				0.186																											0.264
																				0.054																											0.409
																				0.054																											0.385
																				0.054																											0.433
																				0.066																											0.222
																				0.06																											0.27
																				0.066																											1.268
																				0.294																											0.373
																				0.066																											0.222
																				0.066																											0.715
																				0.06																											0.222
																				0.355																											0.24
																				0.054																											0.643
																				0.066																											0.433
																				0.072																											0.403
																				0.078																											0.709
																				0.18																											0.27
																				0.06																											0.385
																				0.06																											0.337
																																															0.258
																																															0.21
																																															0.306
																																															0.228
																																															0.258
																																															0.355
																																															0.397
																																															0.216
																																															0.595
																																															0.679
																																															0.331
																																															3.065
																																															0.745
																																															0.595
																																															0.433
																																															0.343
																																															0.385
																																															0.367
																																															0.294
																																															0.373
																																															0.313
																																															0.637
																																															0.397
																																															0.391
																																															0.355
																																															0.589
																																															0.204
																																															0.451
																																															0.234
																																															0.288
																																															0.535
																																															0.276
																																															0.793
																																															0.228
																																															1.629
																																															0.373
																																															1.208
																																															0.511
																																															0.361
																																															0.313
																																															0.553
																																															0.805
																																															0.625
																																															0.391
																																															0.475
																																															0.751
																																															0.367
																																															1.046
																																															0.907
																																															0.415
																																															0.252
																																															0.204
																																															0.679
																																															0.319
																																															0.216
																																															0.493
																																															0.264
																																															0.343
																																															0.349
																																															0.282
																																															0.337
																																															0.391
																																															0.306
																																															7.44
																																															0.228
																																															0.445
																																															0.577
																																															0.216
																																															0.607
																																															0.889
																																															0.337
																																															0.294
																																															0.547
																																															0.264
																																															2.398
																																															0.613
																																															0.439
																																															0.228
																																															1.947
																																															0.246
																																															0.21
																																															0.811
																																															0.589
																																															0.24
																																															0.222
																																															0.228
																																															0.655
																																															0.361
																																															1.058
																																															0.913
																																															0.385
																																															0.475
																																															0.805
																																															0.367
																																															0.246
																																															0.252
																																															0.216
																																															0.234
																																															0.21
																																															0.349
																																															0.409
																																															0.252
																																															0.415
																																															0.319
																																															0.457
																																															0.349
																																															0.643
																																															0.583
																																															0.288
																																															0.463
																																															0.3
[truncated: 4 more columns]

## Sheet: Fig.3b and c
	BODIPY 493 staining									BODIPY 493 staining									BODIPY 493 staining									BODIPY 493 staining									BODIPY 493 staining									BODIPY 493 staining
	WT cells incubated with OA for 0h before fixation									WT cells incubated with OA for 15min before fixation									WT cells incubated with OA for 1h before fixation									WT cells incubated with OA for 2h before fixation									WT cells incubated with OA for 3h before fixation									ATG9A KO cells incubated with OA for 0h before fixation
	WT cells	Replicate 1		WT cells	Replicate 2		WT cells	Replicate 3		WT cells	Replicate 1		WT cells	Replicate 2		WT cells	Replicate 3		WT cells	Replicate 1		WT cells	Replicate 2		WT cells	Replicate 3		WT cells	Replicate 1		WT cells	Replicate 2		WT cells	Replicate 3		WT cells	Replicate 1		WT cells	Replicate 2		WT cells	Replicate 3		ATG9A KO cells	Replicate 1		ATG9A KO cells
	number of cells	25		number of cells	25		number of cells	25		number of cells	25		number of cells	25		number of cells	25		number of cells	25		number of cells	25		number of cells	25		number of cells	25		number of cells	25		number of cells	25		number of cells	25		number of cells	25		number of cells	25		number of cells	25		number of cells
	number of puncta	397		number of puncta	453		number of puncta	471		number of puncta	480		number of puncta	554		number of puncta	480		number of puncta	558		number of puncta	484		number of puncta	534		number of puncta	1139		number of puncta	1374		number of puncta	1168		number of puncta	2879		number of puncta	2065		number of puncta	2849		number of puncta	1222		number of puncta
		area			area			area			area			area			area			area			area			area			area			area			area			area			area			area			area
		0.15			0.192			0.096			0.043			0.107			0.072			0.021			0.279			0.048			0.279			0.064			1.683			0.172			4.135			0.144			0.257
		0.021			0.024			0.024			0.021			0.172			0.024			0.107			0.064			0.313			0.021			0.965			0.938			0.021			0.024			0.24			0.15
		0.107			0.096			0.024			0.021			0.021			0.072			0.107			0.021			0.962			0.021			0.021			0.361			0.107			0.096			0.216			0.172
		0.021			0.24			0.024			0.021			0.172			0.072			0.043			0.129			0.168			0.021			0.064			0.048			0.172			0.288			0.096			0.193
		0.129			0.096			0.385			0.021			0.236			0.048			0.043			0.172			0.168			0.064			0.021			0.024			0.021			0.024			0.024			0.343
		0.021			0.048			0.072			0.021			0.15			0.024			0.021			0.021			0.313			0.043			0.643			0.024			0.021			0.072			0.481			0.6
		0.021			0.337			0.048			0.172			0.043			0.072			0.043			0.064			0.024			0.021			0.107			0.24			0.193			0.072			1.274			0.45
		0.129			0.12			0.024			0.021			0.086			0.024			0.064			0.064			0.024			0.236			0.043			0.313			0.257			0.216			0.024			0.172
		0.043			0.192			0.024			0.193			0.322			0.048			0.021			0.172			0.986			0.021			0.043			3.197			0.107			0.024			2.236			0.343
		0.107			0.12			0.024			0.021			0.129			0.048			0.021			0.086			0.913			0.021			0.064			0.024			0.472			0.024			0.024			0.193
		0.043			0.048			0.024			0.064			0.729			0.072			0.021			0.15			0.024			0.214			0.129			1.034			0.986			0.721			0.168			0.3
		0.193			0.072			0.024			0.021			0.129			0.024			0.043			0.086			0.264			0.021			0.257			1.538			0.043			0.072			0.192			0.643
		0.064			0.024			0.024			0.214			0.043			0.024			0.021			0.021			1.563			0.515			1.522			0.409			0.021			1.466			0.024			0.064
		0.107			0.24			0.024			0.279			0.129			0.096			0.043			0.172			0.168			0.021			0.021			0.168			0.129			0.024			0.072			0.214
		0.086			0.048			0.433			0.021			0.021			0.024			0.043			0.021			2.236			0.021			0.021			0.168			0.557			0.024			0.216			0.257
		0.021			0.024			0.24			0.021			0.021			0.024			0.021			0.086			1.779			0.043			0.021			0.481			0.021			0.024			0.048			0.214
		0.107			0.144			0.048			0.15			0.579			0.168			0.021			0.129			0.048			0.021			0.536			0.913			0.279			0.12			0.337			0.365
		0.021			0.457			0.048			0.107			0.086			0.024			0.086			0.107			0.096			0.021			0.407			0.625			0.043			0.024			0.048			0.043
		0.107			0.048			0.024			0.107			0.45			0.144			0.043			0.257			0.024			0.021			0.021			0.024			0.45			0.024			0.096			0.386
		0.021			0.216			0.024			0.343			0.257			0.024			0.021			0.129			0.096			0.021			0.021			0.024			0.15			0.024			0.409			0.021
		0.021			0.024			0.12			0.15			0.365			0.048			0.021			0.064			0.24			0.021			0.493			0.024			0.257			0.024			0.433			0.365
		0.15			0.168			0.024			0.021			0.129			0.096			0.021			0.107			0.288			0.365			0.021			0.962			0.021			0.024			0.337			0.15
		0.064			0.24			0.024			0.214			0.3			0.072			0.043			0.021			0.673			0.107			0.021			0.024			0.021			0.024			0.192			0.021
		0.15			0.144			0.024			0.836			0.064			0.072			0.129			0.15			0.072			0.193			0.021			1.514			0.021			0.024			0.024			0.021
		0.107			0.048			0.264			0.064			0.15			0.024			0.129			0.086			0.024			0.021			0.107			0.24			0.15			0.024			0.024			0.129
		0.086			0.024			0.048			0.021			0.107			0.096			0.021			0.129			0.048			0.021			0.021			0.048			0.021			0.024			0.024			0.365
		0.386			0.24			0.024			0.021			0.064			0.072			0.15			0.172			0.048			0.021			0.043			0.024			0.493			0.072			0.048			0.107
		0.086			0.313			0.216			0.15			0.193			0.024			0.086			0.193			0.096			0.021			0.021			0.577			0.172			1.683			0.024			0.386
		0.021			0.216			0.024			0.043			0.214			0.024			0.021			0.15			0.793			0.021			0.021			0.096			0.043			0.072			0.024			0.107
		0.043			0.024			0.072			0.043			0.043			0.072			0.064			0.021			0.024			0.021			0.043			0.288			0.021			0.048			0.024			0.021
		0.086			0.168			0.048			0.021			0.429			0.096			0.043			0.086			0.024			0.043			0.043			0.024			0.193			0.072			0.313			0.279
		0.021			0.096			0.024			0.043			0.086			0.024			0.086			0.15			0.072			0.172			0.021			0.337			0.365			0.841			0.409			0.021
		0.086			0.168			0.024			0.622			0.257			0.024			0.086			0.193			0.505			0.107			0.107			0.264			0.172			0.505			0.024			0.021
		0.043			0.12			0.048			0.129			0.193			0.096			0.043			0.3			0.288			0.021			0.129			0.024			0.172			0.024			0.024			0.322
		0.043			0.072			0.024			0.021			0.579			0.12			0.129			0.064			0.841			0.45			0.064			0.264			1.158			0.192			0.024			0.021
		0.021			0.048			0.048			0.579			0.021			0.024			0.129			0.107			0.288			0.043			0.064			0.697			0.021			0.024			0.024			0.343
		0.429			0.024			0.12			0.3			0.064			0.048			0.043			0.043			0.793			0.172			0.043			0.024			0.107			0.192			0.168			0.214
		0.129			0.048			0.024			0.536			0.172			0.048			0.021			0.043			0.072			0.021			0.129			0.553			0.236			0.024			0.048			0.386
		0.107			0.024			0.024			0.172			0.107			0.024			0.064			0.064			0.024			0.107			0.021			0.793			0.107			0.024			0.024			0.021
		0.086			0.072			0.024			0.365			0.257			0.072			0.043			0.257			0.433			0.021			0.021			0.264			0.043			0.313			0.24			0.193
		0.129			0.144			0.096			0.129			0.193			0.024			0.279			0.257			0.048			0.708			0.064			0.433			0.214			0.216			0.024			0.236
		0.043			0.024			0.096			0.172			0.172			0.12			0.45			0.343			0.673			0.021			0.257			0.024			0.021			0.12			1.731			0.15
		0.129			0.024			0.024			0.236			0.129			0.048			0.021			0.429			0.625			0.021			0.064			0.024			0.021			0.168			0.817			0.193
		0.043			0.168			0.12			0.129			0.064			0.048			0.086			0.214			0.048			0.021			0.279			0.048			0.772			0.072			0.24			0.257
		0.172			0.048			0.024			0.021			0.214			0.024			0.086			0.043			0.793			0.536			0.75			0.12			0.021			0.096			0.385			0.279
		0.086			0.024			0.168			0.236			0.129			0.144			0.021			0.021			0.264			0.043			0.021			1.298			0.515			0.024			0.12			0.086
		0.064			0.048			0.024			0.021			0.129			0.024			0.043			0.107			0.024			0.021			0.086			1.346			0.129			0.024			0.144			0.064
		0.086			0.048			0.072			0.021			0.043			0.024			0.064			0.193			0.024			0.021			0.021			0.072			0.236			0.048			0.024			0.021
		0.021			0.024			0.24			0.257			0.15			0.072			0.257			0.021			0.313			0.043			0.107			0.024			0.15			0.024			0.144			0.021
		0.021			0.024			0.024			0.086			0.064			0.192			0.043			0.193			0.769			0.021			0.043			0.288			0.472			0.048			0.192			0.107
		0.193			0.096			0.096			0.021			0.279			0.048			0.021			0.214			0.024			0.021			0.064			0.697			0.021			0.024			0.889			0.214
		0.086			0.048			0.024			0.493			0.257			0.024			0.107			0.193			1.995			0.021			0.021			0.024			0.043			0.192			0.072			0.021
		0.021			0.024			0.385			0.021			0.086			0.168			0.214			0.043			3.894			0.279			0.965			0.024			0.043			0.024			5.096			0.257
		0.021			0.096			0.072			0.021			0.193			0.048			0.021			0.3			0.072			0.021			0.043			1.466			0.021			0.096			0.096			0.236
		0.021			0.024			0.024			0.107			0.021			0.048			0.129			0.15			1.683			0.021			0.021			0.024			0.021			0.313			0.649			0.343
		0.193			0.024			0.024			0.021			0.021			0.072			0.021			0.107			0.024			0.021			0.021			0.433			0.129			0.433			0.144			0.021
		0.043			0.048			0.024			0.343			0.343			0.024			0.021			0.021			0.072			0.107			0.021			0.168			6.797			0.505			0.865			0.021
		0.15			0.024			0.024			0.021			0.064			0.048			0.064			0.064			0.144			0.172			0.043			0.024			0.429			0.144			0.24			0.064
		0.15			0.144			0.024			0.021			0.193			0.12			0.193			0.107			0.457			0.107			0.107			0.024			0.043			0.433			0.024			0.193
		0.129			0.048			0.024			0.021			0.322			0.024			0.064			0.172			0.024			0.043			0.064			0.361			0.343			0.048			0.529			0.021
		0.086			0.024			0.024			0.279			0.064			0.024			0.021			0.107			0.577			0.021			0.172			0.24			1.094			0.144			0.12			0.386
		0.214			0.024			0.024			0.686			0.043			0.072			0.043			0.043			0.024			0.257			0.064			0.024			0.214			0.024			0.072			0.257
		0.193			0.024			0.024			0.043			0.15			0.048			0.45			0.107			0.433			0.193			0.021			0.072			0.858			0.024			0.024			0.021
		0.15			0.024			0.144			0.129			0.214			0.048			0.043			0.064			0.024			0.043			0.043			0.144			0.021			0.024			0.168			0.15
		0.043			0.048			0.024			0.172			0.172			0.024			0.086			0.172			0.12			0.086			0.064			0.192			0.214			2.764			0.024			0.107
		0.107			0.024			0.024			0.172			0.021			0.024			0.064			0.172			0.024			0.021			0.043			0.024			0.021			0.024			0.529			0.386
		0.172			0.048			0.024			0.021			0.064			0.144			0.129			0.107			0.721			0.021			0.15			0.409			0.107			0.024			0.048			0.043
		0.043			0.024			0.024			0.343			0.129			0.024			0.129			0.043			0.048			0.043			0.021			0.024			0.021			4.399			0.072			0.021
		0.129			0.024			0.024			0.021			0.086			0.048			0.021			0.15			0.288			0.021			0.214			0.048			0.622			0.024			0.865			0.021
		0.086			0.048			0.024			0.021			0.214			0.024			0.086			0.043			0.024			0.107			0.064			0.024			0.021			0.048			0.024			0.021
		0.064			0.024			0.024			0.214			0.107			0.024			0.021			0.343			0.048			0.021			0.15			0.048			1.501			0.096			0.168			0.021
		0.043			0.072			0.192			0.021			0.172			0.072			0.021			0.214			0.024			0.043			0.021			0.433			0.15			0.697			0.12			0.064
		0.086			0.024			0.072			0.021			0.086			0.024			0.064			0.021			0.841			0.021			0.043			0.024			0.6			0.361			0.048			0.086
		0.129			0.144			0.072			0.021			0.15			0.024			0.407			0.15			0.048			0.021			0.193			0.024			0.107			0.048			0.024			0.021
		0.214			0.096			0.168			0.214			0.172			0.072			0.043			0.15			1.466			0.086			0.021			0.216			0.086			0.024			1.082			0.021
		0.107			0.048			0.096			0.172			0.086			0.024			0.021			0.236			0.024			0.515			0.365			0.192			0.3			0.024			0.288			0.021
		0.021			0.024			0.024			0.021			0.107			0.12			0.043			0.429			0.962			0.021			0.021			0.048			0.579			2.74			0.024			0.021
		0.043			0.096			0.024			0.064			0.15			0.024			0.086			0.3			0.024			0.193			0.021			0.024			0.064			0.361			0.024			0.043
		0.322			0.144			0.024			0.021			0.15			0.216			0.021			0.3			0.481			0.043			0.021			0.024			0.407			0.12			0.048			0.236
		0.021			0.072			0.024			0.021			0.257			0.12			0.021			0.257			0.024			0.064			0.043			0.048			0.021			0.048			0.529			0.021
		0.043			0.024			0.024			0.021			0.172			0.048			0.129			0.043			0.024			0.021			0.45			0.264			0.021			0.024			0.024			0.172
		0.021			0.024			0.024			0.3			0.107			0.024			0.021			0.043			0.024			0.129			0.429			0.313			0.021			0.024			0.048			0.901
		0.064			0.096			0.024			0.172			0.15			0.024			0.064			0.257			0.048			0.021			0.021			0.048			0.257			0.072			0.12			0.064
		0.107			0.168			0.024			0.214			0.021			0.024			0.043			0.064			0.024			0.472			0.043			2.74			0.129			0.072			0.048			0.021
		0.214			0.024			0.048			0.021			0.086			0.048			0.043			0.043			0.024			0.021			0.021			0.024			1.544			0.12			1.01			0.129
		0.193			0.024			0.072			0.021			0.086			0.024			0.021			0.043			0.048			0.021			0.064			0.024			0.407			0.144			1.01			0.129
		0.086			0.024			0.024			0.086			0.107			0.12			0.021			0.129			0.337			0.172			0.021			0.457			0.021			0.409			0.072			0.021
		0.021			0.024			0.096			0.021			0.214			0.12			0.3			0.021			0.192			0.064			0.021			0.024			0.922			0.024			0.024			0.15
		0.107			0.048			0.024			0.257			0.021			0.12			0.279			0.193			0.024			0.043			0.557			0.144			0.064			0.024			0.481			0.6
		0.086			0.048			0.024			0.15			0.236			0.288			0.172			0.021			0.024			0.021			0.236			1.106			0.043			4.64			0.024			0.021
		0.129			0.096			0.024			0.043			0.193			0.072			0.043			0.021			0.048			0.107			0.043			0.024			0.064			0.048			0.024			0.021
		0.15			0.024			0.024			0.322			0.15			0.096			0.043			0.021			0.024			0.021			0.343			0.024			0.708			0.096			0.024			0.086
		0.064			0.024			0.024			0.021			0.172			0.072			0.043			0.236			0.024			0.064			0.172			6.13			0.129			0.048			0.048			0.322
		0.064			0.048			0.024			0.279			0.021			0.096			0.279			0.193			0.024			0.043			0.772			0.024			0.021			1.851			0.024			0.129
		0.021			0.024			0.024			0.172			0.257			0.288			0.021			0.279			0.024			0.021			0.043			0.024			1.544			0.024			0.168			0.021
		0.172			0.024			0.024			0.021			0.193			0.144			0.064			0.129			0.024			0.021			0.043			0.024			0.107			0.697			0.024			0.021
		0.021			0.024			0.024			0.214			0.086			0.337			0.193			0.214			0.12			0.214			0.021			0.12			0.043			0.409			0.048			0.021
		0.043			0.024			0.024			0.021			0.193			0.096			0.043			0.214			0.048			0.043			0.536			0.024			0.021			0.024			0.024			0.021
		0.021			0.048			0.024			0.043			0.086			0.048			0.043			0.021			0.793			0.129			0.021			0.024			0.021			0.072			0.024			0.021
		0.043			0.024			0.024			0.043			0.257			0.048			0.021			0.193			0.072			0.407			0.986			1.202			0.579			0.024			1.49			0.021
		0.021			0.024			0.024			0.407			0.064			0.024			0.043			0.279			0.577			0.064			0.021			0.24			0.021			0.072			0.793			0.021
		0.064			0.072			0.072			0.021			0.129			0.024			0.172			0.064			1.034			0.043			0.236			0.889			0.536			0.216			0.216			0.021
		0.15			0.168			0.024			0.086			0.107			0.024			0.107			0.021			0.048			0.021			0.021			0.024			0.043			0.048			0.048			0.064
		0.129			0.072			0.192			0.214			0.15			0.024			0.021			0.064			1.635			0.021			0.043			0.433			0.043			0.216			2.62			0.021
		0.086			0.024			0.024			0.557			0.043			0.024			0.021			0.236			0.457			0.086			0.064			0.024			0.021			0.048			0.024			0.043
		0.086			0.024			0.024			0.043			0.021			0.024			0.021			0.322			0.553			0.043			0.021			0.409			0.043			0.024			0.024			0.107
		0.214			0.024			0.024			0.064			0.129			0.024			0.043			0.107			1.995			0.064			1.008			0.048			0.343			0.024			0.096			0.129
		0.129			0.12			0.048			0.257			0.021			0.024			0.515			0.064			0.024			0.536			0.021			0.024			0.021			0.024			0.024			0.021
		0.043			0.024			0.024			0.021			0.064			0.096			0.021			0.021			0.072			0.021			0.021			0.024			0.214			0.745			0.048			0.021
		0.021			0.024			0.024			0.279			0.086			0.216			0.086			0.279			0.697			0.086			0.236			0.024			0.021			2.764			0.385			0.579
		0.064			0.024			0.048			0.021			0.064			0.024			0.172			0.214			0.433			0.021			0.021			1.322			0.343			0.048			0.024			0.322
		0.021			0.048			0.024			0.021			0.021			0.024			0.129			0.086			0.024			0.086			0.493			0.264			0.129			0.024			0.168			0.021
		0.45			0.024			0.024			0.193			0.021			0.024			0.129			0.129			1.106			0.021			0.021			0.024			0.772			0.048			0.024			0.172
		0.193			0.024			0.024			0.021			0.043			0.024			0.129			0.172			0.409			1.973			0.643			0.264			0.322			0.024			0.385			0.021
		0.021			0.096			0.024			0.021			0.15			0.024			0.107			0.515			0.144			0.343			0.021			1.803			0.021			0.072			0.024			0.365
		0.172			0.024			0.048			0.021			0.257			0.024			0.064			0.043			0.12			0.021			0.021			0.024			0.021			0.024			0.024			0.172
		0.193			0.048			0.024			0.021			0.15			0.072			0.043			0.193			0.048			0.021			0.043			1.731			0.429			0.096			0.048			0.043
		0.021			0.024			0.192			0.021			0.064			0.024			0.193			0.064			0.457			0.021			0.086			0.024			0.279			0.024			0.024			0.021
		0.086			0.024			0.024			0.021			0.172			0.168			0.086			0.214			0.024			0.043			0.086			0.721			0.386			0.168			0.024			0.643
		0.429			0.048			0.048			0.064			0.021			0.024			0.021			0.021			0.024			0.064			0.021			0.433			0.129			0.024			0.024			0.021
		0.021			0.12			0.168			0.15			0.107			0.24			0.021			0.021			0.024			0.064			0.021			0.024			0.064			0.457			0.264			0.021
		0.043			0.024			0.072			0.172			0.279			0.12			0.064			0.024			0.024			0.086			0.021			0.024			0.021			0.096			0.024			0.214
		0.021			0.048			0.24			0.429			0.064			0.024			0.043			0.024			3.51			0.021			0.043			0.457			0.064			0.096			0.024			0.021
		0.021			0.048			0.024			0.15			0.107			0.192			0.043			0.024			0.12			0.021			0.021			0.144			0.3			0.024			0.024			0.193
		0.107			0.048			0.024			0.172			0.129			0.024			0.064			0.024			0.024			0.064			0.172			0.024			0.021			3.221			1.587			0.021
		0.086			0.048			0.024			0.086			0.064			0.096			0.064			0.024			0.048			0.021			0.214			0.625			0.021			0.024			0.024			0.3
		0.086			0.096			0.024			0.214			0.043			0.096			0.043			0.024			0.216			0.021			0.064			0.048			0.429			0.024			0.024			0.107
		0.064			0.048			0.048			0.193			0.172			0.192			0.172			0.024			0.024			0.043			0.45			0.553			0.021			0.024			0.048			0.193
		0.236			0.048			0.216			0.043			0.064			0.144			0.407			0.024			1.298			0.021			0.257			0.024			0.172			0.024			0.024			0.193
		0.021			0.024			0.024			0.15			0.343			0.024			0.064			0.024			1.37			0.043			0.021			0.144			0.257			3.341			0.481			0.214
		0.021			0.024			0.072			0.15			0.064			0.024			0.15			0.024			0.024			0.343			0.043			0.096			0.064			0.192			0.024			0.815
		0.021			0.024			0.024			0.236			0.172			0.048			0.086			0.024			0.024			0.322			0.021			0.024			2.037			2.236			0.024			0.3
		0.043			0.096			0.072			0.021			0.021			0.12			0.15			0.024			0.24			0.021			0.107			0.337			0.021			0.024			0.168			0.021
		0.15			0.288			0.024			0.193			0.021			0.096			0.129			0.024			0.048			0.193			0.3			0.048			0.021			0.553			0.024			0.064
		0.064			0.096			0.313			0.279			0.257			0.024			0.815			0.024			0.337			0.064			0.193			0.024			0.021			0.12			1.346			0.064
		0.064			0.024			0.024			0.021			0.343			0.072			0.021			0.024			0.024			0.021			0.579			0.096			0.086			0.361			2.164			0.086
		0.021			0.024			0.264			0.172			0.064			0.072			0.15			0.096			0.096			0.043			0.129			0.024			0.579			0.096			1.274			0.086
		0.129			0.024			0.024			0.193			0.129			1.25			0.107			0.024			0.024			0.021			0.043			0.144			0.343			0.024			0.096			0.021
		0.021			0.048			0.072			0.257			0.172			0.024			0.043			0.024			0.168			0.021			0.021			0.024			0.322			0.385			0.024			0.236
		0.021			0.024			0.024			0.043			0.257			0.096			0.236			0.192			0.024			0.021			0.579			0.024			0.236			0.264			0.841			0.279
		0.064			0.024			0.12			0.129			0.107			0.24			0.257			0.048			0.24			0.129			0.129			0.048			0.064			0.024			0.024			0.343
		0.086			0.024			0.192			0.021			0.15			0.024			0.064			0.048			0.048			0.021			0.429			0.024			0.021			0.024			0.024			0.086
		0.043			0.024			0.024			0.021			0.107			0.288			0.064			0.024			0.024			0.021			0.064			0.096			0.021			1.466			0.793			0.086
		0.021			0.072			0.096			0.129			0.129			0.024			0.129			0.024			0.12			0.021			0.021			0.409			0.021			0.024			0.072			0.236
		0.043			0.144			0.24			0.15			0.214			0.048			0.086			0.024			0.024			0.021			0.15			0.457			0.086			0.024			2.356			0.021
		0.021			0.072			0.192			0.236			0.257			0.024			0.322			0.072			0.048			0.021			0.129			0.048			0.021			0.024			0.096			0.043
		0.043			0.072			0.024			0.021			0.064			0.024			0.043			0.072			0.192			0.021			0.129			0.048			1.179			0.072			0.529			0.643
		0.043			0.072			0.048			0.021			0.064			0.072			0.043			0.096			1.899			0.407			0.021			0.048			0.214			0.24			0.24			0.493
		0.021			0.072			0.072			0.279			0.129			0.12			0.193			0.072			0.024			0.021			0.6			0.769			0.472			0.024			0.024			0.15
		0.043			0.072			0.12			0.3			0.15			0.048			0.064			0.048			1.37			0.021			0.086			0.048			0.021			2.596			0.024			0.343
		0.064			0.072			0.072			0.193			0.086			0.024			0.365			0.12			0.048			0.021			0.043			0.769			0.557			0.673			0.505			0.343
		0.021			0.048			0.048			0.021			0.021			0.024			0.043			0.168			0.048			0.021			0.086			0.024			0.107			0.024			0.024			0.086
		0.15			0.048			0.096			0.193			0.043			0.048			0.193			0.072			0.024			0.021			0.129			0.024			0.236			0.577			0.168			0.343
		0.064			0.024			0.072			0.021			0.129			0.096			0.064			0.24			0.024			0.021			0.172			0.048			0.021			0.096			0.096			0.365
		0.043			0.072			0.168			0.043			0.107			0.024			0.214			0.048			0.072			0.686			0.043			0.048			0.064			0.288			0.12			0.343
		0.021			0.024			0.024			0.279			0.043			0.024			0.193			0.024			0.024			0.021			0.214			3.414			0.021			0.024			0.024			0.15
		0.021			0.048			0.024			0.236			0.257			0.024			0.515			0.048			0.481			0.021			0.043			0.024			0.429			0.072			0.409			0.107
		0.172			0.024			0.048			0.021			0.021			0.072			0.214			0.024			0.024			0.086			1.737			0.024			0.365			0.601			0.024			0.129
		0.086			0.024			0.024			0.021			0.257			0.072			0.043			0.072			0.793			0.021			0.107			0.096			0.536			0.024			0.096			0.129
		0.15			0.024			0.048			0.107			0.021			0.024			0.214			0.024			0.505			0.129			0.193			1.394			0.579			0.433			0.024			0.129
		0.021			0.024			0.024			0.214			0.021			0.024			0.214			0.024			0.048			0.064			0.343			0.024			0.021			0.337			0.024			0.021
		0.064			0.048			0.288			0.021			0.043			0.024			0.236			0.048			0.024			0.343			0.493			0.024			0.107			0.264			0.072			0.172
		0.043			0.024			0.168			0.15			0.021			0.048			0.064			0.024			0.048			0.021			1.029			0.048			0.021			0.216			0.096			0.021
		0.021			0.024			0.024			0.021			0.021			0.024			0.064			0.024			0.024			0.043			0.279			0.144			0.858			0.024			0.817			0.257
		0.021			0.024			0.024			0.279			0.021			0.024			0.386			0.024			0.048			0.021			0.021			1.611			0.021			0.024			0.313			0.043
		0.043			0.12			0.048			0.107			0.043			0.048			0.064			0.048			0.144			0.021			0.086			0.361			0.6			1.034			3.365			0.472
		0.021			0.361			0.024			0.021			0.021			0.168			0.021			0.048			0.024			0.943			0.15			0.024			0.021			0.072			0.24			0.257
		0.021			0.12			0.192			0.021			0.021			0.024			0.129			0.024			0.12			0.021			0.172			0.024			0.407			0.313			0.313			0.3
		0.021			0.024			0.144			0.172			0.021			0.024			0.15			0.072			0.048			0.043			0.021			0.048			0.472			0.024			0.433			0.214
		0.043			0.024			0.024			0.15			0.021			0.024			0.15			0.144			2.115			0.021			0.772			0.192			0.386			0.024			0.024			0.021
		0.043			0.048			0.024			0.15			0.15			0.048			0.257			0.072			0.024			0.043			0.021			0.12			0.043			0.024			0.409			0.021
		0.021			0.024			0.072			0.043			0.3			0.072			0.279			0.216			0.024			0.064			0.6			0.24			0.129			0.096			0.024			0.021
		0.021			0.168			0.144			0.043			0.236			0.024			0.214			0.024			0.024			0.15			0.107			0.144			0.236			0.024			0.048			0.064
		0.021			0.12			0.048			0.021			0.021			0.024			0.193			0.072			0.841			1.951			0.021			0.048			0.836			0.168			0.024			0.214
		0.064			0.192			0.048			0.172			0.021			0.024			0.214			0.072			0.024			0.086			0.193			1.611			2.702			0.144			0.048			0.407
		0.021			0.12			0.096			0.021			0.279			0.433			0.086			0.072			0.072			0.021			0.043			0.024			0.021			0.096			0.865			0.021
		0.021			0.024			0.024			0.021			0.043			0.048			0.193			0.144			0.769			0.086			0.15			0.024			0.193			0.457			0.024			0.322
		0.043			0.192			0.024			0.086			0.021			0.024			0.043			0.072			0.048			0.064			0.15			0.577			0.107			0.216			0.168			0.3
		0.021			0.096			0.024			0.021			0.021			0.024			0.021			0.024			0.168			1.329			0.064			0.385			0.021			0.096			0.048			0.129
		0.021			0.144			0.024			0.086			0.043			0.072			0.279			0.096			0.024			0.021			0.021			0.024			0.043			1.683			0.024			0.429
		0.086			0.048			0.024			0.021			0.021			0.024			0.15			0.096			0.361			0.086			0.107			0.553			0.021			0.024			0.024			0.3
		0.021			0.096			0.024			0.021			0.193			0.024			0.236			0.192			0.048			0.043			0.129			0.168			0.086			0.769			0.048			0.021
		0.043			0.168			0.024			0.107			0.043			1.178			0.021			0.048			0.024			0.021			0.279			0.649			0.021			0.024			0.409			0.214
		0.021			0.048			0.12			0.172			0.257			0.024			0.086			0.264			0.024			0.064			0.021			0.024			0.021			0.048			0.601			0.407
		0.043			0.192			0.096			0.214			0.193			0.144			0.043			0.024			0.12			0.021			0.086			0.024			0.021			2.236			0.024			0.193
		0.172			0.024			0.024			0.021			0.107			0.024			0.064			0.024			0.697			0.236			0.236			0.577			0.043			0.024			0.024			0.386
		0.086			0.072			0.024			0.064			0.279			0.024			0.407			0.072			0.24			0.021			0.021			0.024			0.815			0.024			0.12			0.107
		0.021			0.216			0.024			0.15			0.3			0.168			0.343			0.024			0.024			0.021			0.236			1.298			0.086			0.745			0.072			0.279
		0.043			0.024			0.024			0.021			0.021			0.096			0.021			0.096			0.024			0.021			0.064			0.12			0.064			0.024			0.024			0.021
		0.086			0.072			0.024			0.257			0.043			0.096			0.043			0.024			0.264			0.021			0.279			0.048			0.021			0.048			0.024			0.172
		0.021			0.024			0.168			0.15			0.129			0.288			0.064			0.024			1.298			0.021			0.107			0.337			0.043			0.024			0.072			0.129
		0.107			0.072			0.024			0.107			0.021			0.024			0.064			0.12			0.024			0.021			0.579			0.024			0.107			0.048			0.024			0.086
		0.021			0.072			0.024			0.064			0.043			0.024			0.021			0.024			0.024			0.021			0.107			0.024			0.021			0.024			0.024			0.021
		0.043			0.024			0.024			0.214			0.193			0.024			0.021			0.048			0.12			0.043			0.021			0.962			0.021			0.024			0.024			0.043
		0.043			0.048			0.048			0.107			0.172			0.024			0.15			0.024			0.096			0.021			0.322			0.048			2.423			0.048			1.611			0.043
		0.086			0.024			0.024			0.365			0.021			0.024			0.064			0.024			0.625			0.021			0.021			0.24			0.45			2.115			0.024			0.343
		0.086			0.096			0.024			0.021			0.172			0.288			0.064			0.072			0.024			0.021			0.043			0.024			0.193			0.337			0.024			0.021
		0.021			0.024			0.12			0.107			0.086			0.024			0.021			0.048			0.553			0.493			0.064			0.048			0.021			0.048			0.048			0.021
		0.064			0.024			0.024			0.129			0.129			0.024			0.021			0.048			0.048			0.086			0.836			0.096			0.064			0.144			0.433			0.021
		0.043			0.048			0.024			0.021			0.214			0.072			0.064			0.024			0.505			0.021			0.064			0.553			0.472			0.793			0.024			0.021
		0.086			0.048			0.12			0.021			0.3			0.361			0.021			0.313			0.072			0.021			0.407			0.865			0.021			0.048			0.072			0.021
		0.021			0.024			0.024			0.429			0.15			0.024			0.15			0.168			0.024			0.107			0.021			0.024			0.429			0.096			0.024			0.279
		0.021			0.024			0.024			0.107			0.129			0.024			0.129			0.024			0.361			0.3			0.643			0.024			0.172			1.01			0.168			0.043
		0.064			0.072			0.192			0.107			0.343			0.264			0.129			0.024			0.913			0.021			0.3			0.144			1.565			0.024			0.024			0.986
		0.064			0.024			0.024			0.086			0.3			0.409			0.15			0.313			0.048			0.043			0.407			0.048			0.129			0.529			1.274			0.064
		0.043			0.024			0.024			0.021			0.257			0.361			0.021			0.024			0.024			0.021			0.021			0.048			1.051			0.024			0.024			0.214
		0.043			0.024			0.024			0.365			0.021			0.072			0.193			0.168			0.024			0.021			0.021			0.889			0.021			0.048			0.024			0.043
		0.021			0.168			0.024			0.021			0.15			0.024			0.086			0.024			0.024			0.021			0.086			0.024			0.021			0.192			0.168			0.021
		0.107			0.24			0.024			0.107			0.043			0.144			0.086			0.024			0.024			0.043			0.021			0.072			0.107			0.048			0.024			0.021
		0.086			0.072			0.024			0.236			0.021			0.048			0.129			0.024			0.024			0.021			0.021			0.024			0.021			0.048			0.096			0.107
		0.021			0.024			0.096			0.021			0.021			0.337			0.343			0.024			0.024			0.021			0.236			1.106			0.021			0.048			0.024			0.45
		0.107			0.12			0.024			0.064			0.064			0.024			0.086			0.048			1.154			0.343			0.021			0.048			0.021			0.288			0.841			0.557
		0.193			0.024			0.024			0.021			0.043			0.024			0.15			0.048			0.024			0.064			0.622			0.24			0.493			0.168			0.024			0.279
		0.086			0.048			0.072			0.021			0.021			0.192			0.086			0.24			0.024			0.021			0.043			0.048			0.021			0.072			0.048			0.15
		0.15			0.144			0.048			0.021			0.021			0.024			0.193			0.048			0.337			0.021			0.172			0.024			0.129			0.024			0.024			0.043
		0.343			0.024			0.024			0.043			0.107			0.096			0.15			0.288			0.192			0.021			0.021			0.024			0.043			1.082			0.072			0.365
		0.021			0.024			0.12			0.043			0.021			0.024			0.043			0.12			0.096			0.021			0.172			0.625			0.064			0.264			0.264			0.021
		0.021			0.144			0.024			0.322			0.086			0.024			0.086			0.024			0.144			0.043			0.021			0.048			0.064			0.024			0.481			0.043
		0.064			0.096			0.024			0.021			0.021			0.168			0.021			0.313			0.024			0.021			0.021			0.072			1.072			0.288			0.048			0.193
		0.043			0.024			0.144			0.429			0.021			0.361			0.086			0.024			0.024			0.021			0.043			0.024			0.021			0.072			0.144			0.021
		0.021			0.649			0.048			0.021			0.021			0.144			0.021			0.216			0.024			0.021			0.021			0.144			0.021			0.048			0.288			0.257
		0.021			0.048			0.024			0.043			0.021			0.409			0.064			0.144			0.024			0.064			0.064			0.697			0.021			0.072			0.024			0.021
		0.021			0.048			0.024			0.021			0.021			0.144			0.214			0.072			0.024			0.021			0.45			1.25			0.193			0.288			0.024			0.107
		0.021			0.072			0.12			0.043			0.279			0.144			0.043			0.072			0.024			0.021			0.021			0.024			0.021			0.288			0.024			0.021
		0.021			0.216			0.072			0.021			0.193			0.096			0.236			0.337			0.024			0.021			0.193			0.625			0.086			0.024			1.01			0.236
		0.021			0.12			0.024			0.021			0.021			0.024			0.129			0.024			1.298			0.021			0.214			0.024			0.172			0.096			0.024			0.021
		0.172			0.024			0.048			0.064			0.021			0.024			0.236			0.048			0.048			0.021			0.021			0.024			0.021			0.168			0.361			0.386
		0.086			0.048			0.024			0.129			0.021			0.216			0.043			0.168			0.793			0.322			0.172			0.264			0.086			0.409			0.12			0.064
		0.021			0.072			0.024			0.172			0.021			0.24			0.3			0.024			0.024			0.021			0.643			0.024			0.257			0.024			0.313			1.094
		0.043			0.096			0.264			0.021			0.021			0.216			0.129			0.024			0.12			0.064			0.429			0.024			0.064			0.409			0.048			0.021
		0.064			0.361			0.024			0.172			0.043			0.024			0.193			0.024			0.024			0.043			0.021			0.072			0.536			0.024			0.024			0.3
		0.086			0.024			0.024			0.3			0.15			0.144			0.043			0.214			0.024			0.579			0.536			0.024			0.343			0.096			0.096			0.021
		0.021			0.024			0.024			0.021			0.021			0.024			0.043			0.086			0.048			0.129			0.386			0.024			0.407			0.024			0.072			0.021
		0.021			0.043			0.313			0.021			0.021			0.096			0.043			0.021			0.024			0.15			0.021			0.048			0.064			0.168			0.024			0.021
		0.043			0.064			0.024			0.021			0.086			0.433			0.086			0.107			0.024			1.051			0.836			0.024			0.021			0.24			0.096			0.493
		0.193			0.021			0.024			0.15			0.021			0.024			0.021			0.172			0.048			0.021			0.021			0.072			0.043			0.673			0.192			0.172
		0.021			0.021			0.144			0.214			0.043			0.192			0.15			0.021			0.024			0.214			0.343			1.514			0.15			0.769			0.024			0.472
		0.043			0.021			0.024			0.021			0.172			0.288			0.064			0.279			0.024			0.021			0.472			0.024			0.043			0.072			0.12			0.021
		0.086			0.021			0.168			0.15			0.021			0.024			0.021			0.107			0.048			0.086			0.172			0.096			0.107			0.024			0.649			0.021
		0.043			0.343			0.024			0.129			0.129			0.192			0.043			0.172			0.024			0.15			0.107			0.072			0.279			0.024			0.096			0.043
		0.129			0.021			0.264			0.279			0.021			0.024			0.021			0.193			0.024			0.236			0.557			0.072			0.021			0.024			0.24			1.072
		0.043			0.021			0.024			0.021			0.193			0.072			0.021			0.536			0.048			0.107			0.086			0.072			1.051			0.144			0.024			0.086
		0.021			0.021			0.192			0.021			0.107			0.048			0.15			0.3			0.24			0.043			0.193			0.024			0.064			0.12			0.096			0.021
		0.021			0.064			0.12			0.043			0.021			0.216			0.086			0.365			0.024			0.021			0.836			0.144			0.064			0.048			0.024			0.107
		0.021			0.021			0.024			0.021			0.021			0.192			0.021			0.236			0.024			0.021			0.043			1.178			0.686			0.024			0.144			0.021
		0.064			0.021			0.216			0.021			0.107			0.024			0.129			0.021			0.024			0.064			0.3			0.024			0.879			0.024			0.337			0.086
		0.021			0.021			0.024			0.021			0.021			0.168			0.129			0.236			0.024			0.021			0.021			0.024			0.557			2.212			0.024			0.043
		0.064			0.021			0.048			0.021			0.172			0.168			0.021			0.15			0.601			0.515			0.064			0.288			0.021			0.024			0.048			0.129
		0.021			0.129			0.096			0.021			0.686			0.024			0.193			0.279			0.024			0.279			0.365			0.024			0.343			0.168			0.024			0.622
		0.043			0.021			0.072			0.064			0.021			0.024			0.257			0.172			0.024			0.021			0.172			0.144			0.021			0.288			0.048			0.086
		0.021			0.086			0.168			0.15			0.107			0.048			0.129			0.129			0.144			0.021			0.858			0.024			0.557			0.048			0.24			0.021
		0.021			0.021			0.072			0.064			0.279			0.024			0.043			0.193			0.024			0.622			1.737			0.024			0.107			0.024			0.144			0.086
		0.129			0.021			0.024			0.021			0.021			0.192			0.064			0.043			0.168			0.064			0.021			0.072			0.729			0.024			0.024			0.107
		0.043			0.129			0.024			0.172			0.021			0.024			0.107			0.043			0.024			0.021			1.051			0.168			0.064			0.024			0.024			0.021
		0.043			0.064			0.024			0.107			0.021			0.024			0.064			0.086			0.024			0.021			0.021			0.192			0.043			0.072			0.048			0.107
		0.107			0.236			0.024			0.193			0.043			0.12			0.107			0.193			0.024			0.279			0.129			0.024			1.115			0.288			0.361			0.021
		0.021			0.021			0.024			0.086			0.021			0.048			0.107			0.043			0.024			0.086			0.172			0.673			0.15			0.264			0.048			0.064
		0.021			0.021			0.048			0.064			0.043			0.024			0.172			0.043			0.024			0.086			0.064			0.024			0.021			0.048			1.106			0.343
		0.043			0.086			0.072			0.343			0.043			0.024			0.472			0.236			0.385			0.043			0.086			0.024			0.429			0.048			0.024			0.021
		0.043			0.021			0.072			0.021			0.021			0.024			0.086			0.021			0.024			0.021			0.15			0.12			0.836			0.072			0.192			0.214
		0.064			0.064			0.024			0.043			0.107			0.024			0.343			0.193			1.37			0.086			0.021			0.048			0.021			0.12			0.024			0.686
		0.064			0.064			0.024			0.107			0.45			0.024			0.021			0.129			0.096			0.236			0.493			0.024			0.536			0.024			0.024			0.129
		0.021			0.021			0.12			0.343			0.021			0.192			0.193			0.172			0.024			0.922			0.493			2.067			0.386			0.144			0.024			0.279
		0.172			0.021			0.072			0.021			0.043			0.168			0.172			0.193			0.024			0.472			0.086			0.048			0.3			0.409			0.072			0.365
		0.043			0.064			0.072			0.129			0.129			0.12			0.107			0.064			0.361			0.021			1.179			0.12			0.021			0.938			0.192			0.557
		0.15			0.043			0.024			0.193			0.021			0.024			0.107			0.214			0.048			0.064			0.043			0.192			0.686			0.024			0.288			0.472
		0.064			0.086			0.168			0.279			0.043			0.024			0.021			0.086			0.024			0.021			0.086			0.409			0.214			0.072			0.024			0.021
		0.064			0.129			0.072			0.021			0.021			0.577			0.15			0.064			0.024			0.943			0.021			0.048			0.557			0.168			0.024			1.115
		0.043			0.043			0.048			0.107			2.187			0.024			0.172			0.086			0.024			0.129			0.386			0.361			0.043			0.313			0.457			1.158
		0.107			0.021			0.168			0.129			0.021			0.048			0.107			0.407			0.168			0.021			0.107			0.024			0.021			0.024			0.024			0.107
		0.086			0.021			0.096			0.172			0.043			0.144			0.043			0.086			0.024			0.021			0.021			0.096			0.064			4.135			0.024			0.365
		0.15			0.064			0.048			0.064			0.064			0.024			0.021			0.622			0.288			0.107			0.043			0.048			1.265			1.034			0.096			0.343
		0.129			0.064			0.096			1.458			0.236			0.024			0.279			0.043			0.024			0.064			0.322			0.096			0.322			0.481			0.192			0.3
		0.086			0.129			0.144			0.064			0.15			0.264			0.279			0.214			0.024			0.172			0.193			0.024			0.021			0.096			0.048			0.021
		0.193			0.429			0.12			0.021			0.021			0.024			0.107			0.129			0.024			0.021			0.922			0.24			0.021			0.048			0.024			0.021
		0.021			0.021			0.216			0.043			0.064			0.024			0.129			0.021			0.024			0.064			0.107			0.072			0.021			0.024			0.313			0.064
		0.043			0.086			0.048			0.236			0.343			0.024			0.279			0.815			0.024			0.021			0.064			0.024			0.021			2.236			0.048			0.343
		0.193			0.557			0.024			0.021			0.3			0.144			0.772			0.043			0.024			0.021			0.086			1.202			0.407			0.192			0.168			0.386
		0.021			0.064			0.096			0.021			0.343			0.024			0.021			0.086			0.817			0.021			0.064			0.12			0.15			0.745			0.889			0.365
		0.021			0.043			0.096			0.021			0.021			0.216			0.043			0.3			0.096			0.021			0.665			0.024			0.772			0.048			0.024			0.193
		0.021			0.172			0.12			0.043			0.021			0.144			0.172			0.129			0.361			0.043			0.064			1.827			0.515			0.024			0.024			0.3
		0.15			0.021			0.024			0.021			0.15			0.024			0.107			0.322			0.024			0.021			0.129			0.024			0.021			2.764			0.505			0.021
		0.021			0.064			0.024			0.021			0.043			0.024			0.129			0.236			0.24			0.15			0.043			0.024			0.129			0.841			0.024			0.858
		0.021			0.107			0.024			0.429			0.236			0.24			0.15			0.129			0.024			0.021			0.021			0.048			0.429			0.024			2.644			0.021
		0.064			0.021			0.072			0.064			0.172			0.288			0.214			0.021			0.024			0.021			0.172			0.024			0.021			0.024			0.048			0.365
		0.021			0.021			0.096			0.15			0.064			0.024			0.107			0.107			0.024			0.064			0.021			0.048			0.021			0.096			0.361			0.021
		0.193			0.064			0.024			0.279			0.021			0.024			0.236			0.129			1.082			0.708			0.021			0.024			0.15			0.625			0.216			0.043
		0.021			0.064			0.048			0.086			0.021			0.192			0.15			0.043			0.024			0.322			0.021			0.024			0.021			0.048			0.409			0.086
		0.236			0.021			0.024			0.021			0.107			0.24			0.021			0.021			0.024			0.064			0.043			0.288			0.279			1.298			0.024			0.172
		0.129			0.064			0.072			0.043			0.3			0.096			0.257			0.021			0.024			0.129			0.901			0.024			0.043			0.024			0.144			0.15
		0.15			0.043			0.216			0.343			0.193			0.12			0.172			0.021			0.024			0.064			0.064			0.048			0.236			0.024			0.144			0.429
		0.3			0.043			0.096			0.043			0.772			0.409			0.15			0.021			0.024			0.193			0.172			0.409			0.021			0.024			0.457			0.15
		0.064			0.064			0.024			0.193			0.021			0.024			0.021			0.021			0.024			0.322			0.3			0.024			0.021			0.048			0.024			0.236
		0.064			0.043			0.192			0.129			0.236			0.024			0.45			0.3			0.048			0.021			0.021			0.048			0.021			0.024			0.096			0.086
		0.129			0.021			0.024			0.021			0.214			0.457			0.043			0.043			0.024			0.021			0.021			1.178			0.064			0.048			0.216			0.193
		0.107			0.021			0.024			0.021			0.429			0.192			0.021			0.214			2.38			0.021			0.021			0.048			0.021			0.192			0.313			0.043
		0.086			0.107			0.024			0.407			0.021			0.096			0.064			0.214			0.024			0.021			0.515			0.481			0.172			0.096			0.216			0.279
		0.064			0.021			0.024			0.021			0.021			0.168			0.064			0.064			0.12			0.064			0.021			0.264			0.086			0.168			0.457			0.6
		0.021			0.064			0.024			0.172			0.257			0.24			0.021			0.214			0.024			0.172			0.021			0.024			0.129			0.529			0.024			0.6
		0.021			0.021			0.048			0.021			0.021			0.24			0.365			0.322			0.072			0.3			0.129			0.048			0.557			0.024			0.024			0.193
		0.021			0.043			1.274			0.021			0.021			0.024			0.021			0.021			0.024			1.029			0.086			0.024			1.029			0.024			0.048			0.257
		0.021			0.021			0.024			0.021			0.236			0.433			0.172			0.107			0.024			0.493			0.021			0.048			5.918			0.144			0.313			0.622
		0.021			0.064			0.048			0.193			0.043			0.024			0.086			0.021			0.024			0.064			0.021			5.265			0.086			0.144			0.024			0.3
		0.365			0.086			0.024			0.064			0.064			0.024			0.086			0.214			0.072			0.129			0.086			0.168			0.021			0.024			0.745			0.965
		0.043			0.021			0.144			0.172			0.15			0.361			0.043			0.021			0.072			0.172			0.322			0.096			0.172			0.024			0.385			0.257
		0.107			0.043			0.096			0.129			0.021			0.024			0.107			0.043			0.024			0.236			0.021			0.024			1.072			0.986			0.024			0.365
		0.086			0.043			0.144			0.043			0.236			0.192			0.214			0.107			0.048			0.043			0.214			1.611			0.021			0.553			0.529			0.343
		0.129			0.021			0.024			0.086			0.021			0.024			0.086			0.021			0.745			0.129			0.643			0.601			0.322			0.12			0.024			0.858
		0.15			0.021			0.048			0.021			0.772			0.024			0.214			0.429			0.024			0.021			0.021			2.644			0.043			0.529			0.024			0.236
		0.129			0.043			0.072			0.15			0.021			0.144			0.214			0.193			0.024			0.043			0.107			0.048			0.021			0.577			0.024			0.096
		0.193			0.021			0.024			0.15			0.021			0.024			0.021			0.129			0.12			0.15			0.021			1.707			0.236			1.058			0.913			0.048
		0.021			0.021			0.072			0.021			0.021			0.168			0.257			0.172			0.024			0.836			0.386			0.313			0.021			0.096			0.096			0.048
		0.129			0.086			0.024			0.3			0.021			0.264			0.086			0.257			0.144			0.086			0.129			0.024			0.107			1.13			0.481			0.072
		0.15			0.086			0.12			0.107			0.021			0.024			0.622			0.086			0.072			0.021			0.086			0.024			0.107			0.096			0.048			0.072
		0.064			0.043			0.024			0.043			0.021			0.144			0.129			0.021			2.164			0.021			0.021			1.034			0.064			0.072			0.577			0.048
		0.386			0.043			0.024			0.15			0.021			0.024			0.021			0.322			0.024			0.064			0.021			0.505			0.214			0.505			0.168			0.072
		0.15			0.214			0.096			0.214			0.322			0.024			0.129			0.15			0.024			0.965			0.021			0.481			0.086			0.12			0.288			0.096
		0.021			0.086			0.072			0.021			0.172			0.192			0.172			0.472			0.024			0.021			0.064			2.644			0.064			0.024			0.024			0.481
		0.15			0.15			0.12			0.129			0.021			0.192			0.236			0.257			0.024			0.021			0.043			0.841			0.429			0.24			0.048			0.072
		0.15			0.064			0.096			0.086			0.257			0.048			0.086			0.021			0.385			0.943			0.043			0.505			0.107			0.168			0.288			0.264
		0.172			0.086			0.024			0.064			0.021			0.409			0.086			0.214			0.457			0.021			0.557			0.048			0.021			0.024			0.024			0.096
		0.129			0.021			0.024			0.043			0.407			0.192			0.086			0.214			0.096			0.021			0.043			0.048			1.63			0.313			0.12			0.361
		0.043			0.086			0.048			0.021			0.021			0.024			0.407			0.257			0.024			0.322			0.3			0.024			0.021			0.433			0.048			0.048
		0.279			0.021			0.24			0.021			0.021			0.144			0.021			0.365			0.048			0.193			0.257			0.144			0.536			0.024			0.024			0.216
		0.021			0.021			0.024			0.086			0.064			0.409			0.086			0.172			0.048			0.021			0.064			0.048			0.322			0.12			0.288			0.048
		0.343			0.107			0.024			0.343			0.021			0.12			0.021			0.086			0.024			0.086			0.021			0.529			0.021			0.24			1.683			0.769
		0.043			0.021			0.024			0.193			0.3			0.024			0.043			0.257			0.024			0.772			0.021			0.192			0.472			0.216			0.361			0.264
		0.129			0.15			0.024			0.193			0.021			0.288			0.064			0.064			0.024			2.23			0.043			0.072			0.429			0.024			0.313			0.048
		0.214			0.021			0.072			0.129			0.3			0.24			0.086			0.129			0.024			0.086			0.021			3.702			0.15			0.24			0.024			0.072
		0.064			0.021			0.024			0.15			0.322			0.024			0.236			0.236			0.024			1.115			0.021			0.048			0.365			0.024			0.457			2.813
		0.107			0.021			0.024			0.043			0.021			0.024			0.064			0.214			0.024			1.308			0.15			0.168			0.021			0.024			0.962			0.481
		0.086			0.021			0.024			0.214			0.021			0.12			0.021			0.214			0.024			0.729			0.236			0.048			0.15			0.024			0.048			0.072
		0.172			0.021			0.024			0.214			0.021			0.024			0.086			0.214			0.024			1.48			0.086			0.24			0.021			0.072			0.048			0.072
		0.107			0.086			0.048			0.193			0.086			0.024			0.172			0.172			0.024			0.515			0.15			0.337			0.043			0.096			0.793			0.12
		0.021			0.064			0.216			0.043			0.043			0.096			0.021			0.386			0.024			0.021			0.172			0.072			0.021			0.024			0.024			0.12
		0.15			0.107			0.024			0.021			0.021			0.024			0.043			0.193			0.024			0.021			0.064			1.202			0.043			0.024			0.024			0.12
		0.021			0.043			0.024			0.021			0.021			0.12			0.043			0.236			0.024			0.021			0.043			0.048			0.021			0.024			0.024			0.12
		0.15			0.021			0.024			0.064			0.021			0.24			0.172			0.021			0.024			0.021			0.064			1.514			0.086			0.288			0.024			0.168
		0.129			0.043			0.048			0.021			0.45			0.048			0.086			0.236			0.024			0.365			0.793			0.192			0.429			0.024			0.024			0.048
		0.107			0.021			0.024			0.021			0.021			0.337			0.086			0.043			0.048			0.365			0.429			0.024			0.793			0.841			0.697			0.216
		0.107			0.086			0.144			0.407			0.043			0.024			0.086			0.236			0.024			1.329			0.043			0.096			0.086			0.096			0.024			0.048
		0.15			0.064			0.24			0.515			0.021			0.216			0.172			0.257			0.024			0.064			0.021			0.024			0.343			0.072			0.096			0.144
		0.129			0.021			0.409			0.365			0.021			0.12			0.086			0.3			0.721			0.043			0.086			0.024			0.129			0.024			0.024			1.442
		0.15			0.021			0.12			0.021			0.021			0.385			0.129			0.343			0.024			0.815			0.021			0.024			0.043			0.313			0.024			0.072
		0.107			0.021			0.024			0.021			0.021			0.024			0.064			0.172			0.024			0.021			0.129			0.024			0.172			0.048			0.024			0.457
		0.021			0.064			0.24			0.021			0.579			0.216			0.236			0.021			0.889			1.672			0.021			1.058			0.193			0.12			0.553			0.168
		0.021			0.129			0.409			0.021			0.021			0.361			0.107			0.15			0.048			0.021			0.279			0.072			0.021			1.635			0.769			0.048
		0.236			0.107			0.048			0.257			0.064			0.024			0.064			0.129			0.264			1.287			0.021			0.072			0.879			0.024			0.168			0.072
		0.021			0.043			0.12			0.021			0.021			0.144			0.107			0.043			0.024			0.322			0.086			0.048			0.365			0.024			0.144			0.313
		0.107			0.021			0.024			0.021			0.021			0.144			0.086			0.064			0.024			0.064			0.193			0.048			0.021			0.024			0.024			1.25
		0.107			0.021			0.192			0.279			0.021			0.313			0.086			0.086			0.072			0.021			0.536			0.096			0.579			0.024			0.024			0.264
		0.129			0.107			0.192			0.064			0.021			0.072			0.15			0.15			0.12			0.793			0.021			0.024			0.064			0.601			0.024			0.505
		0.021			0.064			0.24			0.3			0.3			0.361			0.193			0.172			0.313			0.064			0.064			0.096			0.3			0.096			1.106			0.12
		0.193			0.043			0.168			0.15			0.021			0.24			0.086			0.493			0.024			0.021			0.021			0.361			0.064			0.048			0.048			0.048
		0.043			0.043			0.024			0.021			0.043			0.625			0.107			0.043			0.072			0.3			0.043			0.433			0.172			0.024			1.418			0.168
		0.193			0.021			0.024			0.021			0.021			0.024			0.086			0.043			0.048			0.214			0.107			0.048			0.043			0.168			0.072			0.144
		0.043			0.15			0.024			0.365			0.021			0.361			0.15			0.193			0.024			0.021			0.086			1.106			0.107			0.12			0.962			0.048
		0.064			0.129			0.024			0.129			0.472			0.385			0.172			0.064			0.168			3.366			0.257			0.072			0.021			0.024			0.24			0.168
		0.279			0.043			0.409			0.236			0.643			0.313			0.279			0.021			0.12			1.201			0.043			2.861			0.064			0.288			0.024			0.24
		0.064			0.536			0.024			0.107			0.086			0.144			0.021			0.686			0.024			2.123			0.064			0.745			0.45			3.173			0.168			0.048
		0.043			0.129			0.024			0.193			0.021			0.048			0.107			0.15			0.024			0.257			0.279			0.024			0.107			1.154			0.024			1.49
		0.086			0.064			0.024			0.021			1.865			0.024			0.043			0.279			0.024			0.322			0.107			0.192			0.622			0.096			0.072			0.048
		0.129			0.193			0.024			0.043			0.279			0.192			0.043			2.08			2.212			0.021			0.043			0.024			0.279			0.288			0.072			0.048
		0.107			0.493			0.024			0.021			0.129			0.024			0.064			0.086			0.048			0.965			0.343			0.144			0.021			0.024			0.264			0.144
		0.064			0.043			0.024			0.021			0.021			0.024			0.214			1.973			0.601			0.15			0.021			0.096			0.021			0.024			0.024			0.313
		0.107			0.064			0.096			0.236			0.021			0.024			0.236			0.236			0.024			0.043			0.021			0.361			0.172			0.962			0.024			0.192
		0.086			0.086			0.024			0.021			1.008			0.024			0.3			0.021			0.024			0.086			0.129			0.024			0.021			0.048			0.577			0.216
		0.021			0.021			0.048			0.236			0.043			0.024			0.407			0.15			0.024			0.193			0.214			0.192			0.021			0.024			0.024			0.072
		0.021			0.086			0.072			0.086			0.021			0.048			0.214			0.343			0.024			0.021			0.386			0.048			0.129			0.457			0.553			0.096
		0.214			0.021			0.168			0.214			0.6			0.024			0.043			0.043			0.048			0.021			0.472			0.625			0.043			0.024			0.024			0.096
		0.107			0.043			0.024			0.021			0.021			0.048			0.086			0.236			0.24			0.793			0.021			2.019			0.021			0.361			0.288			0.337
		0.043			0.064			0.048			0.043			0.043			0.048			0.172			0.064			0.024			0.021			0.021			0.024			0.129			0.264			0.216			0.385
		0.236			0.064			0.024			0.064			0.021			0.024			0.193			0.086			0.072			0.043			0.021			0.024			0.043			0.072			0.144			0.168
		0.021			0.043			0.024			0.172			0.021			0.024			0.193			0.172			0.12			0.172			0.257			1.298			0.107			0.144			0.072			0.048
		0.021			0.021			0.024			0.043			0.3			0.072			0.172			0.021			0.024			1.029			0.021			0.024			0.021			0.024			0.024			0.361
		0.043			0.043			0.072			0.279			0.043			0.024			0.043			0.021			0.817			0.193			0.043			0.024			0.429			0.264			0.096			0.673
		0.021			0.021			0.024			0.043			0.193			0.024			0.257			0.3			1.971			0.879			0.021			0.072			0.086			0.577			0.144			0.048
		0.086			0.214			0.096			0.172			0.214			0.048			0.129			0.021			0.264			1.265			0.021			3.726			0.365			0.024			0.144			0.168
		0.193			0.086			0.024			0.3			0.043			0.096			0.086			0.021			0.024			0.129			0.257			0.024			0.064			0.337			0.649			0.288
		0.257			0.021			0.096			0.193			0.021			0.048			0.064			0.021			0.216			1.201			0.021			0.409			0.021			0.048			0.024			0.12
		0.193			0.043			0.409			0.3			0.322			0.409			0.15			0.064			0.024			1.051			0.086			0.072			0.107			0.024			0.024			0.409
		0.043			0.021			0.048			0.343			0.021			0.024			0.064			0.129			0.024			0.429			0.043			2.38			0.365			1.058			0.096			0.072
		0.021			0.021			0.024			0.15			0.021			0.024			0.043			0.021			0.24			0.021			0.048			0.024			1.158			0.313			0.048			0.529
		0.064			0.064			0.288			0.021			0.129			0.625			0.043			0.107			0.072			1.48			0.024			0.048			0.15			0.24			0.024			0.048
		0.043			0.043			0.313			0.064			0.557			0.144			0.086			0.064			1.731			1.051			0.601			0.24			0.322			0.649			0.024			0.216
		0.257			0.107			0.024			0.172			0.279			0.024			0.021			0.043			3.894			0.021			0.072			0.024			0.557			0.024			0.024			0.048
		0.064			0.129			0.072			0.3			0.021			0.168			0.15			0.021			0.216			0.407			0.024			0.024			0.129			1.442			0.024			0.986
		0.236			0.086			0.024			0.021			0.021			0.024			0.15			0.386			2.067			0.043			0.288			0.361			0.043			0.024			0.192			0.048
		0.172			0.043			0.024			0.386			0.021			0.385			0.086			0.107			0.577			0.107			0.649			0.673			0.086			3.822			0.313			0.144
		0.086			0.021			0.024			0.193			0.021			0.048			0.15			0.021			0.024			0.021			0.024			0.048			0.472			0.024			0.337			0.457
		0.021			0.064			0.024			0.107			0.021			0.168			0.021			0.129			0.024			0.021			0.024			0.12			0.021			0.096			0.601			0.072
		0.021			0.214			0.072			0.086			0.021			0.024			0.343			0.064			0.048			1.437			0.505			0.072			0.193			0.12			0.024			0.048
		0.086			0.064			0.024			0.15			0.043			0.024			0.214			0.021			0.072			0.386			0.409			0.024			1.201			0.601			0.986			1.154
		0.257			0.193			0.024			0.021			0.365			0.481			0.15			0.429			0.048			0.815			0.192			0.072			0.172			1.394			0.072			0.048
		0.214			0.021			0.12			0.021			0.021			0.433			0.129			0.214			0.024			0.064			0.024			0.024			0.043			0.072			0.673			0.048
		0.214			0.193			0.024			0.214			0.086			0.361			0.214			0.129			0.024			0.193			0.168			0.144			1.63			0.024			0.048			0.096
		0.021			0.021			0.096			0.021			0.021			0.096			0.429			0.021			0.024			0.322			0.601			0.361			0.75			0.337			0.024			0.072
		0.021			0.214			0.24			0.386			0.193			0.457			0.279			0.086			0.168			0.579			0.144			1.202			0.172			0.024			1.803			0.361
					0.064			0.024			0.107			0.021			0.024			0.279			0.129			0.024			0.043			0.024			0.072			0.021			0.288			2.933			0.048
					0.193			0.457			0.257			0.086			0.024			0.257			0.021			0.024			0.129			0.024			0.048			0.708			0.024			0.024			0.168
					0.043			0.288			0.021			0.257			0.409			0.021			0.021			1.178			0.708			0.433			0.048			0.043			0.048			0.024			0.144
					0.172			0.072			0.15			0.021			0.048			0.021			0.064			0.12			0.021			0.577			0.024			0.665			0.553			0.288			0.216
					0.021			0.024			0.172			0.021			0.024			0.236			0.021			0.745			0.322			0.433			0.409			0.45			0.096			0.048			0.385
					0.064			0.072			0.172			0.021			0.024			0.064			0.193			0.024			0.129			0.12			0.024			0.021			0.024			0.216			0.072
					0.021			0.048			0.021			0.021			0.024			0.043			0.214			0.577			0.021			0.12			0.649			0.407			0.024			0.144			1.226
					0.257			0.024			0.043			0.021			0.024			0.021			0.021			2.837			0.6			0.024			0.12			0.086			0.024			0.048			0.048
					0.021			0.144			0.107			0.021			0.024			0.086			0.021			0.024			0.172			0.024			0.889			0.257			0.096			0.048			0.072
					0.15			0.024			0.15			0.021			0.096			0.021			0.021			0.048			0.193			0.024			0.577			0.064			0.096			0.024			0.048
					0.129			0.313			0.021			0.086			1.082			0.15			0.021			0.144			0.257			0.192			2.115			0.193			0.192			0.361			0.12
					0.107			0.024			0.021			0.021			0.024			0.021			0.107			0.024			0.343			0.024			0.288			0.021			0.024			0.024			0.337
					0.129			0.024			0.193			0.322			0.024			0.021			0.236			0.024			0.343			0.048			0.024			0.172			0.024			0.096			0.192
					0.45			0.024			0.257			0.021			0.024			0.214			0.129			0.024			0.429			0.024			0.649			0.879			0.144			0.024			0.361
					0.193			0.288			0.021			0.021			0.024			0.193			0.021			0.024			0.965			0.024			0.096			0.407			0.024			0.048			0.144
					0.107			0.024			0.021			0.129			0.024			0.236			0.021			0.024			0.343			0.024			0.024			0.043			0.313			0.024			0.072
					0.172			0.048			0.129			0.021			0.024			0.129			0.129			0.024			0.021			0.216			0.024			0.043			0.889			0.12			0.048
					0.15			0.024			0.021			0.021			0.216			0.214			0.279			1.659			0.021			0.313			0.024			0.043			0.481			0.024			0.048
					0.193			0.024			0.257			0.021			0.313			0.193			0.064			0.024			0.021			0.12			0.096			0.193			0.024			0.072			2.428
					0.021			0.144			0.15			0.193			0.313			0.021			0.043			0.024			0.043			0.12			1.49			0.45			0.096			0.288			0.048
					0.15			0.024			0.257			0.021			0.024			0.172			0.086			0.024			0.021			0.048			0.024			0.021			0.168			0.288			0.072
					0.064			0.024			0.021			0.236			0.024			0.236			0.343			0.024			0.172			0.024			0.769			0.021			0.673			0.192			0.216
					0.407			0.168			0.086			0.043			1.106			0.064			0.043			0.024			0.021			0.144			0.024			0.021			0.024			0.024			0.288
					0.043			0.024			0.043			0.107			0.216			0.021			0.236			0.024			0.6			0.264			0.024			1.115			0.024			0.048			0.144
					0.15			0.024			0.15			0.021			0.024			0.172			0.365			0.721			0.214			0.168			0.048			0.021			0.793			0.024			0.168
					0.172			0.096			0.064			0.279			0.264			0.322			0.172			0.024			0.943			0.048			0.024			0.021			0.12			0.024			0.192
					0.193			0.024			0.064			0.021			0.096			0.107			0.021			0.913			0.021			0.048			0.024			0.021			0.024			0.216			0.072
					0.15			0.024			0.107			0.021			0.192			0.064			0.021			0.24			0.236			0.024			0.12			0.236			0.12			0.024			0.938
					0.086			0.048			0.107			0.021			0.793			0.236			0.043			1.635			0.236			0.024			0.096			0.086			0.12			0.024			0.048
					0.3			0.072			0.15			0.064			0.553			0.172			0.043			0.192			0.386			0.12			0.096			0.3			0.024			0.12			0.048
					0.021			0.072			0.107			0.021			0.313			0.086			0.043			0.096			0.557			0.024			0.264			0.043			0.024			0.313			0.048
					0.021			0.168			0.15			0.407			0.288			0.107			0.086			0.024			0.021			0.048			0.024			0.279			0.048			0.264			0.721
					0.322			0.024			0.021			0.515			0.385			0.15			0.172			0.048			0.021			0.024			0.938			0.793			0.024			0.817			0.048
					0.129			0.072			0.064			0.365			0.553			0.493			0.107			0.024			1.372			0.024			1.058			0.043			0.986			0.096			0.313
					0.021			0.024			0.129			0.021			0.721			0.15			0.129			0.144			0.086			0.192			0.096			0.043			0.048			0.096			0.048
					0.15			0.048			0.043			0.021			0.313			0.064			0.386			0.048			4.353			0.024			0.721			1.651			0.024			1.058			0.048
					0.021			0.024			0.021			0.021			0.12			0.172			0.086			2.26			0.193			0.048			0.024			0.236			0.024			0.889			0.625
					0.043			0.024			0.021			0.021			0.072			0.021			0.086			0.024			0.257			0.024			0.072			0.043			2.019			0.072			0.361
					0.15			0.096			0.343			0.257			0.024			0.021			0.043			0.144			0.021			0.12			0.048			0.021			0.433			0.024			0.12
					0.193			0.048			0.021			0.021			0.096			0.193			0.086			0.072			0.193			0.024			0.144			0.322			0.096			0.024			0.144
					0.15			0.048			0.15			0.279			0.313			0.086			0.172			0.024			1.222			0.024			0.457			0.021			0.072			0.601			0.048
					0.021			0.024			0.086			0.064			0.24			0.107			0.107			0.024			0.193			0.024			0.024			0.386			0.168			0.024			0.216
					0.107			0.024			0.086			0.279			0.649			0.172			0.129			0.192			0.15			0.024			0.024			0.043			0.024			0.024			0.361
					0.172			0.024			0.021			0.107			0.024			0.021			0.343			0.024			0.236			0.072			0.024			0.429			0.481			0.024			0.072
					0.064			0.024			0.129			0.021			0.024			0.236			0.021			0.168			1.051			0.024			0.505			0.021			0.385			0.024			0.24
					0.021			0.048			0.3			0.021			0.072			0.086			0.086			0.024			0.643			0.433			0.024			1.973			0.865			0.024			0.24
					0.15			0.096			0.386			0.365			0.024			0.15			0.064			0.841			0.922			0.168			0.024			1.051			0.024			0.361			0.072
					0.129			0.024			0.021			0.107			0.024			0.172			0.15			0.024			0.021			0.192			0.072			0.064			0.048			0.12			0.865
					0.021			0.096			0.365			0.193			0.192			0.493			0.043			0.024			0.086			0.12			0.096			0.021			0.505			0.024			0.12
					0.257			0.048			0.343			0.086			0.024			0.279			0.064			0.024			0.043			0.264			0.144			0.086			0.072			0.024			0.048
					0.064			0.024			0.3			0.193			0.072			0.622			0.107			1.25			0.3			0.12			0.024			1.737			0.024			0.649			0.216
					0.021			0.024			0.214			0.021			0.024			0.214			0.021			0.024			0.3			0.625			1.755			0.214			0.024			0.192			0.433
					0.064			0.024			0.257			0.043			0.24			0.15			0.043			0.024			0.021			0.168			0.024			0.086			0.457			0.601			0.192
					0.021			0.12			0.129			0.021			0.048			0.279			0.214			1.322			0.429			0.096			0.024			0.643			0.841			0.024			0.313
					0.086			0.096			0.021			0.214			0.024			0.15			0.021			0.216			0.043			0.216			0.096			0.214			0.144			0.024			0.216
								0.024			0.021			0.021			0.024			0.107			0.021			0.072			0.021			0.024			0.048			0.279			0.817			0.024			1.587
								0.048			0.257			0.236			0.024			0.172			0.064			0.024			0.45			0.024			0.048			0.021			0.288			0.072			0.048
								0.072			0.214			0.086			0.024			0.021			0.086			0.024			0.279			0.048			0.024			0.021			0.192			0.048			0.673
								0.072			0.043			0.214			0.024			0.064			0.172			0.144			0.536			0.024			0.024			0.021			0.024			0.024			0.048
								0.024			0.064			0.043			0.024			0.193			0.236			0.048			0.086			0.024			0.024			0.043			0.313			0.168			0.096
								0.192			0.064			0.064			0.024			0.043			0.021			0.024			0.021			0.433			0.192			0.643			0.192			0.024			0.168
								0.096			0.021			0.129			0.264			0.236			0.236			0.048			0.021			1.178			0.024			0.021			0.24			0.024			0.048
								0.024			0.021			0.043			0.337			0.172			0.407			0.048			0.15			0.048			1.971			0.021			0.505			0.024			0.841
								0.024			0.214			0.279			0.144			0.086			0.021			0.048			0.064			0.024			0.024			0.086			0.024			0.024			0.048
								0.192			0.214			0.043			0.048			0.129			0.043			0.048			0.064			0.024			0.024			1.244			1.274			0.144			0.144
								0.072			0.129			0.172			0.505			0.021			0.107			0.048			0.021			0.24			0.024			0.579			0.024			0.024			0.048
								0.048			0.172			0.257			0.361			0.15			0.021			0.096			0.043			0.168			0.048			0.043			0.913			0.024			0.264
								0.048			0.064			0.193			0.024			0.064			0.322			0.024			0.021			0.024			0.024			0.064			0.024			0.313			1.202
								0.024			0.021			0.3			0.024			0.193			0.021			0.072			0.021			0.072			1.274			0.086			0.24			0.024			0.288
								0.096			0.365			0.343			0.168			0.064			0.064			0.048			0.021			0.481			1.298			0.064			0.144			0.024			0.072
								0.024			0.021			0.129			0.024			0.043			0.021			0.048			0.064			0.625			1.683			0.021			1.635			0.216			0.072
								0.024			0.043			0.021			0.24			0.064			0.021			0.024			0.043			0.048			0.024			1.372			0.288			0.024			0.144
								0.12			0.021			0.064			0.024			0.365			0.064			0.096			0.021			0.288			0.024			0.021			0.024			0.048			0.264
											0.064			0.172			0.192			0.6			0.086			0.024			0.043			0.024			0.481			0.257			0.096			0.385			0.433
											0.021			0.279			0.313			0.043			0.086			0.024			0.021			0.096			0.024			0.407			0.024			0.144			0.433
											0.021			0.021			0.072			0.172			0.021			0.024			0.043			0.048			0.024			0.043			0.337			0.048			0.048
											0.15			0.343			0.024			0.086			0.129			0.144			0.107			0.144			0.024			0.15			0.625			0.024			0.216
											0.107			0.15			0.024			0.772			0.15			0.024			0.021			0.144			0.048			0.45			0.769			0.024			0.048
											0.086			0.107			0.024			0.064			0.708			0.024			0.021			0.313			0.024			0.043			0.048			0.024			0.096
											0.021			0.086			0.024			0.3			0.021			0.024			1.029			0.024			0.048			0.021			0.024			0.457			0.048
											0.021			0.129			0.048			0.129			0.021			0.024			0.043			0.337			0.048			0.021			0.264			0.096			0.144
											0.043			0.021			0.024			0.279			0.214			1.082			0.021			0.361			0.24			0.064			2.26			0.072			0.048
														0.021						0.193			0.021			0.769			0.236			0.024			0.024			0.064			0.024			0.072			0.553
														0.193						0.129			0.15			0.024			0.021			0.024			0.409			0.021			0.024			0.024			0.096
														0.386						0.086			0.043			0.096			0.021			0.024			0.048			0.15			0.168			0.168			0.938
														0.107						0.086			0.15			1.058			0.064			0.096			0.024			0.064			0.264			0.24			0.048
														0.257						0.043						5.216			0.021			0.024			0.024			0.665			0.024			0.024			0.288
														0.021						0.021						0.096			0.279			0.168			0.12			0.129			0.024			0.216			3.125
														0.129						0.021						1.13			0.021			0.024			0.024			0.043			0.313			0.409			0.048
														0.172						0.021						0.024			0.021			0.024			0.024			0.686			0.024			0.072			0.144
														0.172						0.279						0.024			0.043			0.024			0.024			0.15			0.024			0.361			0.361
														0.021						0.043						0.505			0.064			0.096			0.048			0.193			0.337			0.553			0.048
														0.043						0.172						0.024			0.021			0.024			0.481			0.021			0.024			0.024			0.048
														0.107						0.15						0.769			0.021			0.024			0.072			0.021			0.144			0.024			0.913
														0.15						0.043						0.024			0.021			0.024			0.024			0.172			0.361			0.048			0.096
														0.021						0.214						0.024			0.021			0.024			0.024			0.043			1.322			0.144			0.096
														0.172						0.3						0.072			0.021			0.048			0.024			0.043			0.096			0.096			0.601
														0.257						0.107						0.024			0.579			1.563			0.024			0.021			1.971			0.024			0.072
														0.021						0.15						0.048			0.086			0.192			0.024			0.021			0.048			0.096			0.096
														0.021						0.043						0.216			0.043			0.024			0.024			0.6			0.313			0.313			0.048
														0.129						0.107						0.024			0.193			0.024			0.12			2.316			0.144			0.601			0.625
														0.214						0.021						0.048			0.021			0.024			0.096			0.622			3.822			0.024			0.216
														0.15						0.386						0.024			0.021			0.096			0.024			4.16			0.024			0.024			0.24
														0.236						0.193						0.264			0.021			0.072			0.168			0.129			0.385			0.072			1.106
														0.086						0.129						0.096			0.021			0.048			0.024			0.021			0.024			0.337			0.048
														0.043						0.172						0.144			0.021			0.096			0.673			0.021			0.793			0.024			0.072
														0.15						0.236						1.683			0.021			0.024			0.048			0.107			0.072			0.192			0.12
														0.043						0.086						0.024			0.086			0.024			0.168			0.172			0.024			0.024			1.25
														0.064						0.3						0.048			0.021			0.601			1.466			0.172			0.313			0.144			2.764
														0.107						0.129						1.178			0.043			0.024			0.024			0.064			0.072			0.048			0.313
														0.107						0.472						1.058			0.043			0.288			0.048			0.064			0.072			0.12			0.144
														0.15						0.236						0.024			0.043			0.024			0.144			0.193			0.024			1.202			1.755
														0.107						0.193						0.649			0.472			0.048			0.553			0.279			0.433			0.024			0.12
														0.15						0.214						1.563			0.043			0.409			6.106			0.064			0.024			0.505			0.721
														0.021						0.193						0.024			0.043			0.505			0.024			0.214			0.024			0.024			0.096
														0.064						0.365						0.096			0.043			0.048			0.024			0.021			0.024			0.072			0.288
														0.129						0.129						0.048			0.021			0.048			0.048			0.021			0.072			0.096			0.048
														0.043						0.086						0.024			0.021			0.144			0.144			0.129			2.356			0.024			2.644
														0.021						0.257						0.409			0.021			0.024			0.433			0.021			0.168			0.048			0.144
														0.343						0.043						0.072			1.672			0.024			0.865			0.021			0.024			0.192			0.216
														0.107						0.129						0.024			0.15			0.361			0.144			0.043			0.577			0.12			0.24
														0.064						0.236						1.178			0.021			0.048			0.024			0.943			0.048			0.048			0.048
														0.086						0.193						0.024			0.043			0.024			0.313			0.021			0.072			1.106			0.096
														0.107						0.193						0.192			0.021			0.144			0.024			0.257			0.721			0.024			0.048
														0.3						0.172						1.346			0.043			0.096			0.024			0.086			0.096			0.024			0.096
														0.3						0.172						0.024			0.472			0.024			0.024			0.45			0.168			0.072			2.332
														0.021						0.172						0.024			0.043			0.096			0.048			0.15			0.433			0.024			0.048
														0.365						0.193						0.024			0.021			0.505			0.024			0.45			0.048			0.168			0.048
														0.343						0.365						0.024			0.15			0.024			0.048			0.772			0.024			0.048			0.337
														0.3						0.021						0.168			0.386			0.024			0.625			0.6			0.433			0.024			0.385
														0.214						0.236						0.096			0.021			0.168			0.529			0.15			1.37			1.346			0.048
														0.257						0.043						0.024			0.021			0.072			0.986			0.043			0.072			0.168			0.409
														0.129						0.193						0.024			0.064			0.072			1.37			0.107			0.072			0.649			2.404
														0.021						0.236						0.024			0.043			0.433			0.986			0.043			0.697			0.024			0.072
														0.236						0.3						0.024			0.021			0.048			0.024			0.257			0.24			0.024			0.096
														0.214						0.322						0.024			0.021			0.048			0.144			0.236			0.096			0.409			0.216
														0.043						0.172									0.172			0.024			0.024			0.021			0.024			0.192			0.216
														0.064						0.021									0.021			0.168			1.418			0.901			0.048			0.072			0.096
														0.064						0.15									0.021			0.192			0.024			1.158			0.505			0.024			0.048
														0.021						0.129									0.021			0.072			0.096			0.021			0.072			0.409			0.072
														0.214						0.043									0.021			0.024			0.409			0.793			0.048			0.024			0.12
														0.193						0.064									0.858			0.024			0.024			0.021			0.144			0.144			0.409
														0.064						0.064									0.021			0.024			0.433			0.214			0.048			0.024			0.12
														0.15						0.129									0.172			0.024			0.024			1.158			0.024			0.481			0.048
														0.064						0.172									0.107			0.024			0.024			0.064			0.096			0.409			0.481
														0.021						0.472									0.043			0.024			0.096			0.043			0.024			0.024			0.096
														0.343						0.021									0.129			0.024			1.01			0.236			1.25			0.673			0.072
														0.021						0.172									0.086			0.024			0.024			0.472			0.024			0.024			0.048
														0.021						0.021									0.172			0.144			0.048			0.129			0.144			0.048			0.048
														0.064						0.043									0.172			0.048			0.024			0.086			0.048			0.288			0.144
														0.021						0.622									0.257			0.024			0.024			0.021			0.529			0.12			0.096
														0.15						0.15									0.322			0.024			0.072			0.021			1.154			0.168			0.048
														0.107						0.086									0.043			0.024			0.096			0.836			0.313			0.12			0.096
														0.086						4.053									0.021			0.072			0.072			0.043			0.409			0.048			0.385
														0.021						0.086									0.15			0.024			0.048			0.386			0.168			0.024			0.257
														0.043						0.086									0.021			0.264			0.024			0.043			0.12			0.024			0.15
																				0.236									0.021			0.048			0.337			0.043			0.024			0.024			0.172
																				0.021									0.279			0.024			0.048			0.793			0.12			0.024			0.172
																				0.107									0.021			0.048			0.096			1.115			0.12			0.024			0.343
																				0.343									0.279			0.072			0.024			1.179			0.577			0.938			0.557
																													0.086			0.096			0.024			0.236			1.274			0.24			0.45
																													0.021			0.072			0.072			0.043			0.072			0.024			0.043
																													0.343			0.048			0.024			1.136			0.505			0.024			0.086
																													0.043			0.096			0.024			0.021			0.024			0.024			0.343
																													0.021			0.024			0.024			0.15			0.024			0.024			0.172
																													0.021			0.024			0.024			0.043			0.337			0.673			0.3
																													0.129			0.168			0.024			0.15			0.048			0.313			0.622
																													0.15			0.024			0.024			1.694			0.024			0.12			0.043
																													0.021			0.12			0.072			0.129			3.63			0.264			0.193
																													0.086			0.553			0.024			0.021			0.385			0.024			0.257
																													0.021			0.024			0.288			0.021			0.024			0.048			0.214
																													0.021			0.096			2.813			0.365			0.048			0.024			0.343
																													0.129			0.913			0.024			0.043			0.024			0.048			0.043
																													0.15			0.409			1.082			1.651			0.024			0.096			0.386
																													0.064			0.024			0.649			0.021			0.264			0.144			0.021
																													0.086			0.024			0.673			0.236			0.072			0.096			0.3
																													0.021			0.024			0.024			0.236			0.144			0.024			0.129
																													0.021			0.024			0.024			0.064			0.457			0.024			0.021
																													0.021			0.072			0.986			0.043			0.024			0.024			0.129
																													0.021			0.048			0.048			0.6			0.048			0.048			0.365
																													0.021			0.024			0.216			0.043			0.072			0.024			0.086
																													0.021			0.048			0.144			0.086			0.024			0.337			0.365
																													0.021			0.048			0.048			0.15			0.024			0.048			0.086
																													0.043			0.12			0.096			0.343			0.024			0.024			0.279
																													0.214			0.144			0.024			0.214			0.625			0.024			0.322
																													0.021			0.264			0.264			0.107			3.101			0.12			0.343
																													0.021			0.096			0.072			0.407			0.048			0.745			0.193
																													0.021			0.048			1.034			0.086			0.673			0.048			0.172
																													0.064			0.144			0.024			0.021			0.024			0.144			0.322
																													0.021			0.192			0.024			0.236			2.716			0.024			0.086
																													0.021			0.505			0.024			0.343			0.024			0.096			0.172
																													0.107			0.12			0.216			0.965			0.288			0.048			0.172
																													0.021			0.024			0.024			0.021			0.216			0.048			0.193
																													0.021			0.577			0.072			0.172			1.755			0.048			0.279
																													0.021			0.024			0.024			0.021			2.909			0.024			0.086
																													0.021			0.024			0.024			0.021			0.048			0.048			0.021
																													0.3			0.024			0.144			0.365			0.024			0.048			0.021
																													0.021			0.024			0.505			0.815			0.337			0.048			0.086
																													0.021			0.024			0.288			0.021			0.024			0.649			0.214
																													0.107			0.072			0.433			0.043			0.048			0.216			0.214
																													0.021			0.024			0.072			0.15			0.264			0.457			0.257
																													0.107			0.072			0.313			0.107			0.096			0.024			0.021
																													0.086			0.024			2.476			0.021			0.048			0.024			0.193
																													0.021			0.096			0.024			0.214			0.024			0.144			0.021
																													0.021			0.817			0.649			0.021			0.144			0.072			0.086
																													0.086			0.072			0.096			1.608			1.394			0.024			0.021
																													0.021			0.024			0.024			0.515			0.024			0.337			0.365
																													0.021			0.096			0.024			0.193			0.361			0.313			0.236
																													0.021			0.024			0.144			0.279			0.889			0.072			0.107
																													0.107			0.024			0.024			0.021			0.216			1.01			0.129
																													0.021			0.144			2.644			0.343			0.024			0.024			0.365
																													0.021			0.024			0.409			0.772			0.024			0.288			0.021
																													0.021			0.096			0.12			0.236			0.024			0.024			0.086
																													0.021			1.322			0.072			0.021			0.048			0.12			0.021
																													0.021			0.048			0.168			1.93			0.601			0.072			0.043
																													0.129			0.024			0.096			0.643			0.457			0.24			0.021
																													0.021			0.024			0.048			0.279			0.216			0.072			0.021
																													0.086			0.024			0.096			0.279			0.024			0.385			0.021
																													0.15			0.072			0.168			0.043			0.072			0.024			0.193
																													0.021			0.024			0.601			0.064			0.048			0.096			0.172
																													0.086			0.024			0.144			0.021			0.048			0.024			0.836
																													0.064			0.024			0.024			0.172			0.024			0.024			0.107
																													0.021			0.024			0.072			1.501			0.144			0.048			0.107
																													0.043			0.048			0.024			0.021			0.024			0.457			0.021
																													0.043			0.625			0.072			0.043			0.192			0.192			0.15
																													0.365			0.216			0.024			0.021			0.144			0.072			0.536
																													0.021			0.024			1.707			0.064			0.048			0.024			0.086
																													0.021			0.048			0.024			1.394			0.048			0.144			0.322
																													0.15			0.024			0.024			0.043			0.024			0.024			0.107
																													0.129			0.216			0.024			0.15			0.337			0.048			0.021
																													0.236			0.096			0.769			0.172			0.024			0.024			0.021
																													0.021			0.024			0.697			0.021			0.024			0.024			0.021
																													0.086			0.12			1.394			1.179			0.024			0.24			0.043
																													0.257			0.048			0.817			0.021			0.024			0.024			0.021
																													0.021			0.024			0.072			0.021			0.072			0.144			0.107
																													0.086			0.192			0.288			0.021			0.024			0.24			0.086
																													0.021			0.409			0.24			0.172			0.769			1.827			0.515
																													0.107			0.144			0.12			0.043			0.288			0.481			0.3
																													0.021			0.024			0.024			0.557			0.024			0.072			0.15
																													0.021			0.048			0.048			0.343			0.288			0.913			0.322
																													0.064			0.385			0.024			0.236			2.332			0.024			0.172
																													0.129			0.577			0.024			0.021			0.096			0.144			0.021
																													0.021			0.216			1.563			0.493			0.048			0.072			0.6
																													0.172			0.192			0.048			0.021			0.072			1.418			0.021
																													0.021			0.096			0.024			0.021			1.707			0.048			0.172
																													0.15			0.072			0.264			0.15			1.01			0.24			0.021
																													0.043			0.096			0.024			0.043			0.409			0.048			0.279
																													0.043			0.144			0.024			0.172			0.024			0.625			0.172
																													0.021			0.168			0.048			0.15			0.361			0.024			0.086
																													0.021			0.096			0.024			0.708			0.313			0.048			0.15
																													0.129			0.048			0.096			0.536			0.12			0.024			0.172
																													0.043			0.024			0.024			0.236			0.096			0.337			0.193
																													0.129			0.024			0.024			0.129			0.192			0.048			0.3
																													0.107			0.096			0.024			0.472			0.673			0.024			0.3
																													0.086			0.024			0.553			0.3			0.048			0.024			0.021
																													0.343			0.12			0.072			1.287			0.337			0.024			0.064
																													0.021			0.072			0.385			0.086			4.736			0.24			0.064
																													0.257			0.024			0.024			0.021			0.192			0.024			0.407
																													0.129			0.048			0.072			0.021			0.553			0.048			0.064
																													0.279			0.096			0.024			0.021			0.048			0.096			0.021
																													0.107			0.024			0.264			0.15			0.048			0.024			0.236
																													0.043			0.096			0.024			0.15			0.144			0.024			0.279
																													0.15			0.024			1.106			0.064			0.457			1.01			0.3
																													0.043			0.048			0.024			0.086			0.048			0.048			0.064
																													0.021			0.505			0.024			0.322			0.385			0.024			0.214
																													0.129			0.024			0.048			0.043			3.293			0.433			0.021
																													0.15			0.168			0.168			0.729			5.409			0.769			0.021
																													0.107			0.457			0.024			0.407			1.707			0.024			0.021
																													0.064			0.072			1.49			0.086			0.024			0.024			0.622
																													0.15			0.024			0.024			0.086			0.577			0.048			0.493
																													0.172			0.24			0.024			0.043			1.298			0.168			0.15
																													0.021			0.264			3.606			0.901			0.072			0.048			0.279
																													0.172			0.553			0.024			0.429			0.048			0.096			0.343
																													0.129			0.024			0.313			0.172			0.024			0.12			0.021
																													0.3			0.024			0.024			0.536			0.072			0.024			0.322
																													0.021			0.024			0.024			0.043			0.048			0.385			0.365
																													0.064			0.024			0.168			0.172			0.12			0.024			0.322
																													0.193			0.024			0.072			1.608			0.168			0.072			0.15
																													0.214			0.962			0.192			0.365			0.024			0.096			0.086
																													0.021			0.048			1.707			0.515			0.048			0.385			0.086
																													0.064			0.024			0.625			0.021			4.015			0.072			0.107
																													0.064			0.048			0.024			3.216			0.048			0.216			0.129
																													0.129			0.024			0.024			0.107			0.048			0.697			0.107
																													0.129			0.048			0.024			2.745			0.024			0.024			0.214
																													0.064			0.12			0.168			0.064			0.12			1.563			0.45
																													0.257			0.024			0.024			0.129			1.563			0.024			0.021
																													0.214			0.072			0.024			0.257			0.024			0.048			0.236
																													0.021			0.024			0.745			0.322			0.721			0.24			0.257
																													0.043			0.12			0.024			0.021			1.13			0.024			0.193
																													0.021			0.457			0.024			0.107			0.048			0.024			0.021
																													0.214			0.625			0.168			0.322			0.337			0.457			0.214
																													0.043			0.024			0.048			0.407			0.048			0.024			0.407
																													0.15			0.024			0.505			0.064			0.024			0.072			0.021
																													0.043			0.048			0.024			0.129			0.096			0.577			0.322
																													0.129			0.072			0.024			0.021			0.072			0.024			0.064
																													0.021			0.024			0.072			3.088			0.841			0.385			0.257
																													0.086			0.048			1.322			0.214			0.144			0.12			0.386
																													0.043			0.024			2.139			0.086			0.625			0.072			0.3
																													0.086			0.024			0.192			0.043			0.024			0.024			0.193
																													0.086			1.298			0.264			0.257			0.457			0.024			0.343
																													0.172			0.024			2.356			0.236			1.106			0.337			0.193
																													0.193			0.216			0.529			1.244			0.024			0.024			0.365
																													0.129			0.024			2.212			0.772			0.096			0.144			0.064
																													0.064			0.168			0.024			0.214			0.024			0.024			0.279
																													0.193			0.024			0.048			0.193			0.048			1.01			0.15
																													0.257			0.024			0.024			0.064			0.024			0.697			0.107
																													0.086			0.024			0.601			0.021			0.024			0.745			0.086
																													0.021			0.024			0.024			0.15			0.192			0.938			0.021
																													0.021			0.264			0.024			0.493			3.462			0.048			0.3
																													0.021			0.024			0.024			0.172			0.216			0.096			0.021
																													0.021			0.048			0.529			0.279			0.096			0.168			0.107
																													0.064			0.024			0.048			0.064			0.024			0.337			0.943
																													0.021			0.024			0.024			0.021			0.024			0.601			0.193
																													0.129			0.288			0.048			0.086			0.048			0.024			0.043
																													0.021			0.024			2.164			0.172			0.048			0.337			0.086
																													0.021			0.024			0.601			0.193			0.096			0.697			0.021
																													0.086			0.096			0.072			0.021			0.986			0.024			0.107
																													0.021			0.649			0.072			0.021			0.024			0.12			0.407
																													0.021			0.337			0.024			0.236			0.649			0.288			0.515
																													0.193			0.072			2.356			0.107			0.192			0.048			0.257
																													0.15			0.024			0.24			0.021			0.024			0.457			0.15
																													0.343			0.048			0.938			0.45			0.313			0.024			0.365
																													0.021			0.024			1.947			0.021			0.24			0.024			0.021
																													0.021			0.048			0.024			0.021			0.24			0.048			0.193
																													0.021			0.529			0.553			0.086			0.024			0.168			0.193
																													0.021			0.577			0.024			0.107			0.024			0.072			0.086
																													0.021			0.553			0.096			1.78			0.024			0.529			0.021
																													0.15			0.337			0.024			0.021			0.024			0.817			0.236
																													0.021			0.337			0.072			0.622			0.048			0.144			0.021
																													0.021			0.385			0.024			0.064			0.168			0.048			0.343
																													0.043			0.457			3.51			0.236			0.024			0.048			0.986
																													0.107			0.024			0.024			0.086			0.072			0.048			0.279
																													0.043			0.024			0.144			0.021			0.024			0.529			0.043
																													0.021			0.024			0.024			0.279			0.048			0.12			0.021
																													0.064			0.048			0.288			0.021			0.024			0.024			0.45
																													0.214			0.625			1.154			0.407			0.144			0.096			0.172
																													0.236			0.072			0.168			0.021			0.072			0.216			0.45
																													0.043			0.216			0.721			0.043			0.024			0.841			0.943
																													0.3			0.024			0.529			0.322			0.168			0.457			0.064
																													0.107			0.721			0.072			0.064			0.193			0.048			0.064
																													0.15			0.024			0.024			0.493			0.429			0.144			0.086
																													0.021			0.216			0.024			0.021			1.287			0.313			0.021
																													0.129			0.337			0.024			0.365			0.214			0.096			0.107
																													0.064			0.072			0.024			0.579			0.214			0.529			0.622
																													0.107			0.024			0.553			0.407			0.021			0.048			0.064
																													0.257			0.096			0.048			1.651			0.3			0.313			0.064
																													0.172			0.288			0.12			0.021			0.021			0.072			0.107
																													0.15			0.048			0.144			0.086			0.021			0.024			0.086
																													0.129			0.048			0.048			0.236			0.322			0.12			0.021
																													0.172			0.144			0.024			0.107			0.214			0.12			0.343
																													0.107			0.433			0.024			0.107			0.708			0.12			0.193
																													0.021			0.096			0.024			0.343			0.214			0.24			0.643
																													0.021			0.072			0.024			0.107			0.772			0.024			0.129
																													0.257			0.577			0.24			0.214			1.951			0.024			0.257
																													0.021			0.024			0.024			0.107			0.493			0.144			0.3
																													0.064			0.072			0.024			4.803			0.3			0.024			0.472
																													0.172			0.024			0.024			0.708			0.043			0.024			0.493
																													0.193			0.12			0.096			0.579			0.107			0.649			0.729
																													0.064			0.024			0.072			0.021			0.021			0.144			1.029
																													0.15			0.144			0.409			0.064			0.129			0.024			0.086
																													0.064			0.096			0.168			0.086			0.021			0.12			0.365
																													0.021			0.24			0.409			0.021			0.021			0.048			0.3
																													0.043			0.048			0.024			0.043			0.021			0.048			0.257
																													0.129			0.12			0.048			1.908			0.021			0.361			0.043
																													0.107			0.024			0.986			0.407			0.279			1.226			0.257
																													0.021			0.024			0.192			0.086			0.279			0.168			0.322
																													0.043			0.433			0.096			0.129			3.131			0.048			0.365
																													0.257			0.048			0.024			0.043			0.086			0.192			0.343
																													0.236			0.024			0.048			0.021			0.193			0.024			0.236
																													0.021			0.024			0.024			0.15			0.021			0.865			0.172
																													0.064			0.024			0.048			0.3			0.021			0.024			0.793
																													0.021			0.024			0.769			0.086			0.086			0.024			0.343
																													0.129			0.024			0.048			0.279			0.107			0.024			0.021
																													0.043			0.048			2.091			0.236			0.879			0.048			0.021
																													0.021			0.313			0.024			0.043			0.193			0.024			0.064
																													0.257			0.288			0.024			0.3			0.021			0.024			0.172
																													0.257			0.024			0.649			0.021			1.48			0.024			0.129
																													0.086			0.168			0.024			0.043			0.15			0.144			0.386
																													0.043			0.048			0.096			0.129			0.15			1.707			0.15
																													0.064			0.264			0.024			0.129			0.021			1.442			0.064
																													0.086			0.048			0.048			0.043			0.536			0.024			0.214
																													0.021			0.024			0.024			0.021			0.6			0.24			0.193
																													0.021			0.072			0.288			1.351			1.308			0.313			0.021
																													0.086			0.048			0.024			0.086			0.214			0.313			0.193
																													0.021			0.24			0.12			0.6			0.021			0.024			0.6
																													0.214			0.024			0.12			0.257			0.021			0.072			0.493
																													0.365			0.024			0.024			0.129			0.086			0.168			0.193
																													0.021			0.048			0.024			0.021			0.021			0.024			0.236
																													0.021			0.024			3.99			0.064			0.043			0.024			0.021
																													0.15			0.12			0.048			0.021			0.064			0.024			0.536
																													0.322			0.024			0.024			0.407			0.043			2.5			0.3
																													0.043			0.168			2.692			0.279			0.021			0.048			0.922
																													0.214			0.216			0.313			0.343			0.021			0.024			0.257
																													0.021			0.096			0.024			0.043			0.021			0.24			0.343
																													0.043			0.024			0.024			0.107			0.257			0.12			0.236
																													0.043			0.096			0.096			1.437			0.107			0.024			0.815
																													0.021			0.601			1.947			2.68			0.407			0.024			0.214
																													0.214			0.024			0.024			0.043			0.493			0.024			0.622
																													0.021			0.024			0.024			0.064			0.021			0.216			0.043
																													0.107			0.264			0.024			0.064			0.15			0.817			0.386
																													0.064			0.048			2.164			0.043			0.021			0.048			0.257
																													0.021			0.024			0.553			0.021			0.021			0.048			0.257
																													0.021			0.168			0.096			0.343			0.021			0.048			0.322
																													0.236			0.072			0.288			0.064			0.064			0.024			0.021
																													0.021			0.024			0.096			0.214			0.172			0.048			0.386
																													0.086			0.024			0.048			0.236			0.579			0.024			1.051
																													0.021			0.12			0.024			0.214			0.793			1.875			0.064
																													0.086			0.168			0.072			0.064			0.043			0.048			0.214
																													0.193			0.096			0.048			0.021			0.021			0.024			0.6
																													0.021			0.216			0.096			0.064			0.064			0.024			0.107
																													0.279			0.024			0.096			1.48			0.129			0.096			0.043
																													0.129			0.192			0.288			0.643			0.193			0.024			0.086
																													0.064			0.072			1.755			0.172			0.086			0.024			0.15
																													0.021			0.601			0.072			0.965			0.043			0.12			0.815
																													0.064			0.024			0.024			0.043			0.75			0.024			0.193
																													0.557			0.024			0.216			0.021			0.021			0.048			0.772
																													0.021			0.024			1.923			0.021			0.043			0.048			0.45
																													0.021			0.024			0.072			0.15			0.021			0.192			0.708
																													0.343			0.072			0.024			0.021			0.021			0.024			0.343
																													0.043			0.024			2.668			0.021			0.043			0.409			0.365
																													0.021			0.024			0.673			0.043			0.021			0.072			0.15
																													0.021			0.024			0.048			0.407			0.064			0.024			0.472
																													0.021			0.12			1.298			0.021			0.021			0.072			0.515
																													0.021			0.024			0.264			0.021			0.365			0.288			0.365
																													0.021			0.553			0.024			0.643			0.021			0.096			0.472
																													0.043			0.024			0.216			0.407			0.043			0.288			0.129
																													0.021			0.337			1.875			0.021			0.515			0.024			0.279
																													0.107			0.12			0.048			0.021			1.244			0.721			0.086
																													0.129			0.024			0.264			0.043			0.064			0.168			0.236
																													0.021			0.024			0.024			0.236			0.021			0.048			0.172
																													0.214			0.024			0.144			0.064			0.086			0.409			0.043
																													0.107			0.024			0.024			0.064			0.107			0.072			0.043
																													0.214			0.024			0.096			0.021			0.75			0.024			0.043
																													0.064			0.216			0.048			0.257			0.086			0.024			0.129
																													0.214			0.168			0.264			0.107			0.107			0.216			0.279
																													0.021			0.024			0.313			0.086			1.651			0.048			0.107
																													0.3			0.048			0.048			0.45			0.021			0.144			0.193
																													0.086			0.024			0.024			0.021			0.236			0.024			0.472
																													0.021			0.072			0.096			0.021			0.879			0.048			0.043
																													0.021			0.577			0.24			0.129			0.021			0.024			0.493
																													0.021			0.649			1.514			2.402			0.129			0.048			0.407
																													0.236			0.024			0.024			0.021			0.043			0.024			0.043
																													0.172			0.024			0.024			0.021			0.3			0.072			0.836
																													0.021			0.505			0.024			0.172			0.515			0.024			0.557
																													0.107			0.024			0.024			0.021			0.064			0.168			0.129
																													0.086			0.24			0.024			0.557			0.021			0.048			0.858
																													0.279			0.024			0.072			0.021			0.472			0.024			0.043
																													0.086			0.072			0.024			1.158			0.064			0.024			0.365
																													0.021			0.24			1.082			0.021			0.472			0.817			0.043
																													0.257			0.048			0.457			0.236			0.021			0.024			0.236
																													0.107			0.288			2.356			0.257			0.386			0.625			0.429
																													0.064			0.409			0.048			0.557			0.043			0.649			0.043
																													0.043			0.024			0.096			0.043			0.021			0.072			0.064
																													0.15			0.072			0.024			0.021			0.021			0.024			0.622
																													0.107			0.601			0.024			0.45			0.021			0.192			0.064
																													0.343			0.024			0.553			0.515			0.257			0.288			0.107
																													0.064			0.409			0.337			0.021			0.257			0.024			0.043
																													0.3			0.024			0.216			0.064			0.021			0.048			0.172
																													0.236			0.192			0.072			0.257			0.879			0.168			0.214
																													0.3			0.457			0.024			0.407			0.021			0.024			0.45
																													0.064			0.048			0.721			0.343			0.021			0.313			0.043
																													0.15			0.048			0.024			0.107			0.086			0.144			0.086
																													0.129			0.024			0.048			0.643			0.043			0.361			0.214
																													0.236			0.096			0.216			0.021			0.643			0.024			0.536
																													0.279			0.024			0.096			0.214			0.021			0.216			1.072
																													0.15			0.096			0.024			0.193			0.021			0.024			0.043
																													0.15			0.048			2.957			0.064			0.021			0.024			0.086
																													0.15			0.024			0.096			0.043			0.021			0.024			0.172
																													0.086			0.192			0.048			0.15			0.043			0.385			0.129
																													0.107			0.024			0.529			0.172			0.193			0.024			0.536
																													0.043			0.024			0.024			1.072			0.021			0.048			0.557
																													0.107			0.024			0.385			0.236			0.365			0.024			0.086
																													0.086			0.024			0.024			0.021			0.043			0.024			0.236
																													0.064			0.096			0.024			0.043			0.021			0.048			0.236
																													0.129			0.096			0.192			0.107			0.021			0.024			0.107
																													0.214			0.024			0.024			0.086			0.172			0.024			0.172
																													0.107			0.168			0.024			0.793			0.107			0.024			0.086
																													0.515			0.144			0.24			0.493			0.086			0.024			0.686
																													0.043			0.264			0.264			0.407			0.021			0.024			0.322
																													0.064			0.024			0.024			0.043			0.021			0.024			0.129
																													0.021			0.048			0.288			0.021			0.086			0.048			0.086
																													0.193			0.024			0.433			0.021			0.214			0.192			0.129
																													0.129			0.361			0.048			0.45			0.879			0.048			0.129
																													0.107			0.048			0.048			0.257			0.172			0.072			0.064
																													0.129			0.409			0.168			0.236			0.107			0.024			0.043
																													0.214			0.024			0.745			0.064			0.043			0.096			0.064
																													0.322			0.577			0.024			1.179			0.021			0.024			0.279
																													0.172			0.024			0.024			0.622			0.107			0.529			0.043
																													0.214			0.048			0.096			0.472			0.021			0.481			0.15
																													0.086			0.192			0.168			0.021			0.043			0.264			0.107
																													0.086			2.404			0.024			1.608			0.172			0.12			0.107
																													0.257			0.048			1.322			0.257			0.322			0.048			0.515
																													0.901			0.024			0.024			0.858			0.021			0.144			0.086
																													0.064			0.024			0.986			0.429			0.279			0.385			0.236
																													0.021			0.457			0.024			0.15			0.172			0.168			0.172
																													0.172			0.481			0.865			0.043			0.021			0.168			0.043
																													0.043			0.096			0.337			0.129			0.15			0.048			0.257
																													0.236			0.024			0.12			0.279			1.115			0.048			0.257
																													0.3			0.096			0.024			0.021			0.021			0.264			0.064
																													0.214			0.841			0.024			0.15			0.021			0.096			0.086
																													0.279			0.024			0.192			0.021			0.15			0.024			0.107
																													0.15			0.024			0.072			0.236			0.064			0.048			0.257
																													0.214			0.168			0.048			0.021			0.129			0.865			0.043
																													0.257			0.817			0.072			0.365			0.064			0.024			0.064
																													0.236			0.048			0.024			2.101			0.322			0.264			0.043
																													0.214			0.096			0.048			0.322			0.193			1.635			0.086
																													0.021			0.385			0.024			0.021			0.172			0.337			0.043
																													0.107			0.048			0.625			0.021			0.021			0.024			0.129
																													0.086			0.096			0.048			0.129			0.064			0.048			0.107
																													0.043			0.024			0.024			0.086			0.193			0.096			0.107
																													0.021			0.337			0.024			0.021			0.021			0.024			0.3
																													0.15			0.048			2.236			0.021			0.15			0.024			0.172
																													0.3			0.168			0.168			0.064			0.064			0.024			0.129
																													0.021			0.024			0.072			0.043			0.043			0.168			0.279
																													0.129			0.024			0.024			1.694			0.021			0.024			1.394
																													0.107			0.096			0.024			0.622			0.45			0.048			0.3
																													0.129			0.889			0.072			0.236			0.086			0.793			0.214
																													0.15			0.457			0.024			0.043			0.021			0.024			0.172
																													0.129			0.048			0.024			0.021			0.172			0.048			0.064
																													0.214			0.144			0.817			0.107			0.043			0.048			0.086
																													0.064			0.024			0.072			0.021			0.193			0.024			0.107
																													0.043			0.048			0.938			1.115			0.021			0.192			0.172
																													0.214			0.697			0.024			0.064			0.365			0.024			0.107
																													0.193			0.024			0.264			0.129			0.086			0.024			0.043
																													0.086			0.024			0.024			0.257			0.129			0.024			0.579
																													0.257			0.024			0.024			0.279			0.129			0.144			0.15
																													0.129			0.192			0.024			0.021			0.021			0.072			0.343
																													0.279			0.096			1.538			0.064			0.257			0.048			0.043
																													0.236			0.024			0.577			2.23			0.429			0.288			0.15
																													0.021			0.024			1.226			0.193			0.021			0.409			0.172
																													0.043			0.024			0.337			0.386			0.858			0.048			0.107
																													0.15			0.216			0.048			0.021			0.021			0.12			0.429
																													0.3			0.337			0.913			0.257			0.086			0.457			0.279
																													0.021			0.048			0.024			0.021			0.3			0.12			0.172
																													0.193			0.072			0.024			0.043			0.172			0.361			0.064
																													0.193			0.072			0.024			0.021			0.129			0.096			0.129
																													0.236			0.505			0.048			0.043			0.086			0.12			0.043
																													0.214			0.817			0.12			0.021			0.021			1.346			0.45
																													0.129			0.096			0.024			0.021			0.043			0.264			0.043
																													0.172			0.024			0.889			0.086			0.043			1.034			0.172
																													0.257			0.048			0.024			0.365			0.901			0.024			0.172
																													0.107			0.024			0.096			0.236			0.129			0.024			0.472
																													0.257			0.024			0.048			0.064			0.793			0.288			0.15
																													0.064			0.072			0.337			4.224			0.021			0.024			0.086
																													0.129			0.024			0.024			0.086			1.801			0.072			0.236
																													0.214			0.024			0.024			0.515			0.043			0.481			0.15
																													0.107			0.313			0.072			4.996			0.021			0.24			0.107
																													0.793			1.971			0.024			0.021			0.279			0.024			0.257
																													0.021			0.048			0.048			0.064			0.021			0.024			0.129
																													0.214			0.048			0.505			0.172			0.214			0.048			0.107
																													0.021			0.048			0.072			0.45			0.064			0.024			0.15
																													0.15			0.024			0.12			0.879			0.043			0.529			0.043
																													0.129			0.216			0.938			0.021			0.021			0.024			0.193
																													0.214			0.024			0.264			0.129			0.021			0.817			0.107
																													0.043			0.024			0.024			0.3			0.021			1.779			0.15
																													0.15			0.409			0.024			0.021			0.043			0.192			0.086
																													0.021			0.024			0.962			0.021			0.021			0.385			0.279
																													0.172			0.024			0.144			0.064			0.043			0.096			0.107
																													0.236			0.024			0.024			0.193			0.064			0.048			0.386
																													0.064			0.072			0.048			0.107			0.043			0.505			0.043
																													0.021			0.938			0.048			3.881			0.236			0.168			0.257
																													0.493			0.12			0.192			0.129			0.086			0.288			0.086
																													0.043			0.024			0.072			0.45			0.086			0.24			0.407
																													0.086			0.024			0.024			0.021			0.043			0.024			0.043
																													0.021			0.024			1.755			0.064			0.021			1.226			0.236
																													0.043			0.024			2.356			0.064			0.021			0.361			0.257
																													0.257			0.048			0.168			0.021			0.386			0.12			0.064
																													0.343			0.072			0.048			0.407			0.043			0.096			0.086
																													0.043			0.024			0.048			0.214			0.021			0.024			0.193
																													0.236			0.096			0.288			0.686			0.021			0.817			0.043
																													0.021			0.024			0.337			0.021			0.021			0.072			0.086
																													0.429			0.024			0.024			0.386			0.021			0.361			0.15
																													0.064			0.673			1.635			0.043			0.043			0.048			0.15
																													0.129			0.024			0.048			0.107			0.064			0.048			0.257
																													0.043			0.048			0.024			0.257			0.236			0.457			0.429
																													0.043			0.096			0.072			1.608			0.021			0.024			0.064
																													0.214			0.024			0.048			0.515			0.021			0.024			0.064
																													0.021			0.144			1.418			0.086			0.279			0.072			0.257
																													0.193			0.024			0.721			0.021			0.343			3.774			0.322
																													0.021			0.096			0.12			0.086			1.458			0.288			0.75
																													0.107			0.409			0.553			0.021			0.365			0.385			0.386
																													0.021			0.168			0.216			0.15			0.021			0.144			0.129
																													0.021			0.024			0.889			0.043			0.365			0.313			0.129
																													0.021			0.024			0.457			0.021			0.214			0.024			0.107
																													0.043			0.168			0.048			0.386			0.021			0.024			0.214
																													0.021			0.024			0.024			0.129			0.836			0.12			0.3
																													0.086			0.024			0.505			0.107			0.021			0.793			0.086
																													0.021			0.024			0.096			0.086			0.236			1.466			0.086
																													0.064			0.048			0.12			0.086			0.043			0.385			0.236
																													0.086			0.024			0.216			0.021			0.064			0.024			0.172
																													0.214			0.024			0.192			0.107			0.021			0.601			0.086
																													0.021			0.697			0.024			0.279			0.021			0.649			0.193
																													0.021			0.12			0.024			0.021			0.043			0.264			0.236
																													0.043			0.024			0.433			0.257			0.021			0.048			0.214
																													0.086			0.072			0.048			0.043			0.021			0.12			0.322
																													0.322			0.024			0.024			0.043			0.021			0.12			0.193
																													0.021			0.024			0.577			0.815			0.15			1.514			0.107
																													0.214			0.889			0.096			0.643			0.086			0.433			0.214
																													0.021			0.192			0.048			0.021			0.021			0.361			0.214
																													0.086			0.481			0.048			0.472			0.043			0.024			0.322
																													0.129			0.024			0.385			0.021			0.064			0.024			0.193
																													0.214			0.048			0.048			0.236			0.75			0.505			0.15
																													0.193			0.024			0.024			0.172			0.021			0.264			0.45
																													0.021			0.048			0.024			2.38			0.021			0.865			0.107
																													0.193			0.817			0.264			0.043			0.021			0.096			0.107
																													0.193			0.024			0.649			0.021			0.279			0.024			0.193
																													0.386			0.024			0.938			0.214			0.021			0.12			0.043
																													0.043			0.024			0.048			0.257			1.63			0.072			0.365
																													0.214			0.409			0.024			0.021			0.043			0.12			0.386
																													0.193			0.024			3.726			0.257			0.021			1.731			0.086
																													0.129			0.361			0.024			0.365			0.021			0.938			0.129
																													0.172			0.072			0.048			0.429			0.472			0.601			0.043
																													0.064			0.024			0.072			0.386			0.086			1.803			0.15
																													0.086			1.082			0.048			0.45			0.064			1.37			0.407
																													0.236			0.024			0.168			0.043			0.043			0.216			0.172
																													0.086			0.361			0.048			0.021			0.129			0.096			0.214
																													0.107			0.024			0.361			0.086			0.021			0.072			0.172
																													0.021			0.096			0.024			0.6			1.029			0.048			0.322
																													0.193			0.024			0.048			0.172			0.193			0.024			0.064
																													0.064			0.024			0.024			0.021			0.021			1.226			0.086
																													0.172			0.409			0.024			0.515			0.129			0.024			0.086
																													0.3			0.144			0.024			0.021			0.021			0.024			0.064
																													0.236			0.24			0.024			0.579			0.064			0.096			0.214
																													0.172			0.024			0.601			0.086			0.086			0.072			0.343
																													0.086			0.216			0.192			0.021			0.021			1.154			0.086
																													0.086			0.024			0.024			0.086			0.043			0.024			0.236
																													0.043			0.024			0.024			0.193			0.021			0.024			0.257
																													0.386			0.505			0.192			0.086			0.064			0.216			0.043
																													0.257			0.24			0.889			0.021			0.472			0.024			0.193
																													0.043			0.024			0.024			0.214			0.021			0.024			0.043
																													0.021			0.048			0.024			0.214			0.021			0.024			0.086
																													0.15			0.024			0.024			0.086			0.472			0.048			0.322
																													0.15			0.024			0.12			1.115			0.021			0.072			0.15
																													0.193			0.024			0.024			0.021			0.021			0.024			0.193
																													0.172			0.24			0.938			0.021			0.193			1.346			0.214
																													0.043			0.048			0.048			0.236			0.021			0.553			0.322
																													0.064			0.024			0.096			0.236			0.279			0.024			0.129
																													0.214			0.096			0.024			0.064			0.021			0.409			0.086
																													0.043			0.24			0.048			0.407			0.622			0.216			0.322
																													0.322			0.625			0.24			0.515			0.643			0.024			0.107
																													0.279			0.577			0.12			0.172			0.021			0.024			0.193
																													0.257			0.048			0.024			0.343			0.15			0.024			0.15
																													0.043			0.024			0.024			0.021			0.043			0.048			0.322
																													0.193			0.216			0.024			0.021			0.021			0.433			0.172
																													0.172			0.072			0.048			0.021			0.064			0.288			0.536
																													0.107			0.697			0.505			0.021			0.021			0.168			0.279
																													0.15			0.024			0.962			3.86			0.043			0.024			0.086
																													0.107			0.048			0.024			0.043			0.021			0.024			0.064
																													0.3			0.024			0.024			0.708			0.793			0.024			0.129
																													0.064			0.024			0.024			0.021			0.214			0.048			0.257
																													0.214			0.048			0.024			0.643			0.107			0.024			0.043
																													0.043			0.192			0.024			0.021			0.021			0.433			0.064
																													0.172			0.024			0.841			0.772			0.021			0.288			0.086
																													0.193			0.048			0.072			0.129			0.021			0.096			0.257
																													0.021			0.024			0.144			0.064			0.021			0.024			0.365
																													0.021			0.024			0.024			0.129			0.021			0.361			0.193
																													0.15			0.048			0.889			0.021			0.107			0.144			0.064
																													0.193			0.288			0.048			0.536			0.021			0.024			0.086
																													2.251			0.024			0.024			0.043			0.6			0.288			0.043
																													0.129			0.216			0.313			0.021			0.043			0.024			0.043
																													0.107			0.024			0.024			0.493			0.021			0.144			0.043
																													0.172			0.024			0.12			0.021			0.043			0.721			0.322
																													0.021			0.024			0.024			0.086			0.021			0.072			0.15
																													0.279			0.024			0.817			0.021			0.086			0.577			0.064
																													0.214			0.264			2.38			0.107			0.021			1.034			0.557
																													0.172			0.216			0.024			0.043			0.472			0.577			0.129
																													0.407			0.192			0.048			0.257			0.021			0.048			0.107
																													0.021			0.048			0.12			0.064			0.021			0.457			0.15
																													0.193			0.096			4.183			0.021			0.493			0.072			0.086
																													0.858			0.024			0.048			0.279			0.622			0.024			0.107
																													0.086			0.048			0.409			0.021			0.064			1.034			0.386
																													0.021			0.048			0.048			0.279			0.021			0.048			0.536
																													0.257			0.072			0.024			0.129			0.021			0.048			0.322
																													0.257			0.12			0.024			0.6			0.129			0.793			0.193
																													0.3			0.024			0.048			0.021			0.021			0.024			0.322
																													0.021			0.024			0.024			0.021			0.343			0.12			0.193
																													0.021			0.048			0.216			0.064			0.129			0.024			0.064
																													0.3			0.264			1.394			0.322			0.043			1.034			0.043
																													0.193			0.192			0.048			0.021			0.536			0.024			0.279
																													0.107			0.024			0.024			0.086			1.308			0.529			0.729
																													0.021			0.048			0.024			0.043			0.021			0.865			0.257
																													0.086			0.096			0.096			0.107			0.086			0.288			0.129
																													0.086			0.048			0.048			0.043			0.172			1.635			0.214
																													0.172			0.024			0.192			0.021			0.043			0.288			0.193
																													0.086			0.024			0.913			0.279			0.021			0.024			0.043
																													0.236			0.048			0.697			0.021			0.021			1.034			2.444
																													0.086			0.048			0.024			0.172			0.129			0.024			0.107
																													0.214			0.553			0.24			1.93			0.107			0.505			0.279
																													0.3			1.25			0.721			0.021			0.064			0.048			0.45
																													0.129			0.024			0.024			0.257			0.021			0.024			0.214
																													0.536			0.048			1.971			0.021			0.922			1.659			0.064
																													0.021			0.024			0.216			0.064			0.021			0.817			0.043
																													0.279			0.024			0.697			1.094			0.043			0.024			0.107
																													0.236			0.072			0.024			0.043			0.021			0.505			0.343
																													0.15			0.048			0.721			0.021			0.043			0.072			0.064
																													0.45			0.625			0.553			0.107			0.193			0.505			0.193
																													0.086			0.409			0.361			0.043			0.6			0.24			0.322
																													0.129			0.024			0.601			1.458			0.15			0.144			0.064
																													0.086			0.024			0.865			0.043			0.064			0.096			0.472
																													0.15			0.048			0.024			0.043			0.15			0.505			0.193
																													0.172			0.048			0.144			0.021			0.021			0.024			0.193
																													0.107			0.337			2.091			0.043			1.908			0.264			0.15
																													0.086			0.721			0.505			0.815			0.021			0.168			0.043
																													0.043			0.024			0.024			0.386			0.021			0.553			0.279
																													0.086			0.024			0.072			0.021			0.043			0.529			0.129
																													0.15			0.024			0.024			0.107			0.193			0.072			0.322
																													0.086			0.288			0.337			0.086			0.193			2.284			0.107
																													0.021			0.024			1.01			0.021			0.279			0.481			0.043
																													0.086			0.024			0.072			0.45			0.214			0.168			0.043
																													0.086			0.096			0.048			0.064			0.021			0.024			0.086
																													0.086			0.024			0.096			0.021			0.043			0.024			0.257
																													0.172			0.072			0.288			0.021			1.758			0.313			0.129
																													0.086			1.178			0.216			0.064			0.129			0.288			0.15
																													0.086			0.024			2.043			3.023			0.043			1.442			0.193
																													0.021			0.024			0.072			1.458			0.021			0.024			0.429
																													0.236			0.072			0.481			0.343			0.021			0.024			0.515
																													0.064			0.048			0.433			0.021			0.064			0.264			0.3
																													0.021			0.024			0.024			0.515			0.021			0.048			0.193
																													0.064			0.024			0.024			0.386			0.064			0.529			0.043
																													0.043			0.024			0.12			0.193			0.021			0.024			0.086
																													0.129			0.024			0.024			0.772			0.064			0.769			0.064
																													0.021			0.24			0.12			0.3			0.172			0.048			0.064
																													0.407			0.024			0.024			0.75			0.021			0.361			0.257
																													0.279			0.024			0.048			0.386			0.172			0.072			0.086
																													0.536			0.553			0.024			1.93			0.086			0.024			0.043
																													0.343			0.072			0.024			0.043			0.086			0.072			0.15
																													0.129			0.337			0.529			0.365			0.322			0.024			0.236
																													0.043			0.361			0.024			0.386			0.064			0.024			0.043
																													0.107			0.024			0.024			0.45			0.15			0.048			0.064
																													0.021			0.192			0.865			0.536			0.021			0.072			0.043
																													0.493			1.659			0.048			0.386			0.772			0.264			0.193
																													0.15			0.096			0.12			0.064			0.021			0.938			0.043
																													0.043			0.024			0.433			0.214			0.086			0.024			0.064
																													0.043			0.024			0.048			0.021			0.064			0.12			0.086
																													0.064			0.12			1.707			0.922			0.322			0.048			0.15
																													0.043			0.072			0.673			0.15			0.064			0.072			0.043
																													0.064			0.096			0.048			0.021			0.172			0.409			0.193
																													0.129			0.337			0.024			0.45			0.021			0.385			0.943
																													0.064			0.024			0.096			0.15			0.043			0.048			0.107
																													0.086			0.385			0.096			0.021			0.021			0.048			0.107
																													0.021			0.192			0.024			0.021			0.021			0.361			0.043
																																0.048			0.048			0.257			0.021			0.409			0.214
																																0.024			0.024			0.043			0.086			0.216			0.3
																																0.024			0.072			0.557			0.15			0.12			0.107
																																0.024			0.024			0.064			0.043			0.144			0.257
																																0.024			0.072			0.193			0.021			0.024			2.187
																																0.024			0.024			0.021			0.021			0.337			0.086
																																0.024			0.144			0.214			0.107			0.024			0.107
																																0.024			0.457			0.129			0.043			0.192			0.043
																																0.024			1.37			0.021			0.086			0.673			0.6
																																0.048			0.144			0.386			0.021			0.024			0.386
																																0.096			0.024			0.064			0.021			0.12			0.386
																																0.192			0.096			0.021			0.021			0.096			0.429
																																0.072			0.673			0.021			0.107			0.457			0.129
																																0.024			0.024			0.515			0.086			0.072			0.129
																																0.096			0.337			0.193			0.129			0.024			1.051
																																0.096			1.082			0.021			0.043			0.625			0.107
																																0.072			0.024			0.021			0.043			0.096			0.129
																																0.096			0.264			0.943			0.15			0.745			0.236
																																0.072			0.024			0.043			0.214			0.697			0.193
																																0.024			0.048			0.064			0.493			0.024			0.279
																																0.024			0.529			0.021			0.064			0.048			0.193
																																0.769			0.024			0.021			0.064			0.024			0.064
																																0.024			0.024			0.129			0.793			0.072			0.107
																																0.024			0.313			0.043			0.214			0.24			0.129
																																0.024			1.899			0.021			0.086			0.048			0.086
																																0.024			0.024			0.922			0.214			0.313			0.279
																																0.048			0.433			0.557			0.15			0.553			0.15
																																0.192			0.072			1.565			0.043			0.216			0.214
																																0.24			0.024			1.244			0.75			0.409			0.172
																																0.337						0.043			1.994			0.361			0.086
																																0.024						0.043			0.021			1.37			0.15
																																0.096						0.064			0.021			0.12			0.15
																																0.264						0.472			0.021			0.144			0.257
																																0.072						0.021			0.021			0.288			0.064
																																0.361						1.179			0.15			0.024			0.043
																																0.024						0.3			0.214			0.048			0.193
																																0.409						0.107			0.214			0.072			0.064
																																0.12						0.043			0.257			0.072			0.15
																																0.024						0.021			0.086			0.048			0.064
																																0.024						0.45			0.107			0.192			0.172
																																0.024						0.129			0.021			0.168			0.129
																																0.024						0.172			0.493			0.096			0.343
																																0.024						0.557			0.257			1.082			0.407
																																0.144						0.643			0.772			0.12			0.064
																																0.024						0.15			0.043			0.048			0.107
																																0.024						0.064			0.15			0.048			0.043
																																0.072						1.051			0.043			0.457			0.236
																																0.024						0.021			0.557			0.096			0.043
																																1.178						0.043			0.021			0.938			0.15
																																0.601						0.064			0.021			0.024			0.086
																																0.168						0.021			0.043			0.048			0.15
																																0.024						0.021			0.021			0.529			0.172
																																0.024						0.836			0.021			0.337			0.086
																																0.024						0.172			0.772			0.024			0.086
																																0.024						1.672			0.129			0.577			0.214
																																0.769						0.193			0.021			0.048			0.257
																																0.024						0.043			0.407			0.024			0.129
																																0.024						0.407			0.064			0.096			0.15
																																1.587						0.322			0.021			0.12			0.107
																																0.12						0.086			0.021			1.058			0.107
																																0.024						0.021			0.021			0.505			0.043
																																0.385						1.351			0.043			0.024			0.279
																																0.048						0.043			0.021			3.774			0.064
																																0.457						0.043			0.279			0.024			0.064
																																0.024						0.236			0.193			0.024			0.279
																																0.12						0.386			0.386			1.514			0.107
																																0.361						2.637			0.579			0.144			0.107
																																0.048						0.3			0.407			0.024			0.107
																																0.986						0.901			0.365			0.288			0.129
																																0.481						0.086			0.043			0.24			0.15
																																0.072						0.021			0.129			0.024			0.064
																																0.024						0.021			0.043			0.361			0.214
																																0.072						0.279			0.129			0.577			0.086
																																0.144						0.172			0.536			0.12			0.064
																																0.072						0.021			0.021			0.024			0.172
																																0.481						0.021			0.021			0.048			0.064
																																1.106						1.329			0.3			0.024			0.322
																																0.337						0.021			0.064			0.433			0.064
																																0.433						0.386			0.043			0.024			0.043
																																0.913						0.365			0.172			0.024			0.15
																																0.841						0.021			0.086			0.385			0.236
																																0.048						0.15			0.129			0.216			0.043
																																0.072						0.557			0.043			0.024			0.193
																																0.457						0.15			0.021			0.649
																																0.024						0.064			0.15			0.24
																																0.096						0.086			0.043			0.721
																																0.048						0.236			0.365			2.428
																																0.024						0.021			0.407			1.442
																																0.024						1.329			0.107			0.024
																																0.024						0.043			0.257			0.288
																																0.024						0.172			0.064			0.313
																																0.024						0.043			0.021			0.024
																																0.168						0.043			1.051			4.303
																																0.024						0.515			0.965			0.216
																																0.288						0.3			0.407			0.048
																																0.072						0.086			0.086			0.24
																																0.361						0.021			0.064			1.298
																																0.096						0.557			0.043			0.817
																																0.192						0.365			1.136			0.024
																																0.697						0.172			0.021			0.457
																																0.12						0.021			0.043			0.385
																																0.024						0.643			0.021			0.168
																																0.024						1.136			0.021			2.284
																																0.12						0.279			0.172			0.024
																																0.048						0.021			0.021			0.072
																																0.024						1.351			0.622			0.409
																																0.024						0.129			0.172			0.144
																																0.048						0.193			0.021			0.024
																																0.072						0.236			0.086			0.024
																																0.048						0.021			0.021			0.337
																																0.024						0.021			0.021			0.024
																																0.024						0.45			0.021			0.096
																																0.192						0.107			0.6			0.048
																																0.12						1.136			0.043			0.072
																																0.024						0.129			0.043			0.024
																																0.024						0.021			0.236			0.024
																																0.048						0.021			0.021			0.024
																																0.144						0.021			0.021			0.577
																																0.264						0.622			0.172			0.144
																																0.024						0.322			0.708			0.024
																																0.072						0.043			0.557			0.024
																																0.072						0.043			0.021			0.024
																																0.12						0.043			0.043			0.096
																																0.024						0.021			0.021			0.841
																																0.096						0.579			0.643			0.096
																																0.12						0.536			0.279			0.793
																																0.024						0.6			0.021			0.048
																																0.096						0.021			0.021			0.793
																																0.024						0.021			0.021			0.144
																																0.072						0.064			0.064			0.096
																																0.024						0.257			0.043			0.048
																																0.841						0.021			0.043			0.024
																																0.12						0.021			0.386			0.024
																																0.601						0.107			0.043			0.553
																																0.096						0.086			0.021			1.466
																																0.024						0.086			0.021			0.024
																																0.024						0.021			0.086			0.072
																																0.024						0.043			0.021			0.072
																																0.072						0.943			0.086			0.024
																																0.577						0.129			0.043			0.12
																																0.457						0.236			0.322			0.216
																																0.048						0.043			0.021			0.048
																																0.024						0.493			0.021			0.409
																																0.529						0.021			0.064			0.048
																																0.313						0.107			0.129			0.024
																																0.024						1.051			0.236			0.024
																																0.024						4.674			0.021			1.683
																																0.024						0.922			0.021			0.048
																																0.12						0.236			0.021			0.096
																																0.024						0.021			1.051			0.048
																																0.433						0.021			0.064			0.457
																																0.024						0.021			0.021			0.024
																																0.048						0.086			0.064			0.024
																																0.024						0.021			0.15			3.149
																																0.024						0.064			0.021			0.024
																																0.216						0.064			0.021			0.072
																																0.024						0.107			0.407			0.048
																																0.024						0.236			0.064			0.216
																																0.024						0.129			0.043			0.962
																																0.192						0.043			0.021			0.313
																																0.216						1.072			0.021			0.048
																																0.072						0.021			0.021			0.096
																																0.024						0.172			0.193			0.048
																																0.048						0.386			0.686			0.24
																																0.457						0.021			0.021			1.49
																																0.024						0.665			0.021			0.024
																																0.024						0.086			0.129			0.12
																																0.048						0.021			0.15			0.096
																																0.048						0.3			0.021			1.058
																																0.144						0.107			0.472			0.024
																																0.048						0.021			0.021			0.144
																																0.096						0.021			0.279			0.505
																																0.024						0.043			0.021			0.024
																																0.913						0.472			0.472			0.649
																																3.942						0.021			0.129			0.024
																																0.288						1.051			0.343			0.024
																																0.505						0.172			0.193			0.072
																																1.202						0.021			0.064			0.048
																																0.913						1.201			0.043			0.192
																																0.625						0.086			0.021			0.072
																																0.457						0.021			0.021			0.337
																																0.793						0.021			0.365			1.226
																																0.024						0.279			0.086			0.048
																																0.048						0.086			0.021			0.024
																																0.024						0.107			0.172			0.024
																																0.024						0.021			0.021			0.192
																																0.048						0.75			0.021			0.361
																																0.024						0.257			0.064			0.192
																																0.288						0.536			0.021			0.168
																																0.361						0.043			0.021			0.024
																																0.313						0.322			0.021			0.721
																																0.024						0.236			0.557			0.024
																																0.024						0.086			0.386			0.072
																																0.216						0.086			0.107			0.024
																																0.264						0.021			0.279			0.072
																																0.048						0.043			0.021			0.288
																																0.024						1.008			0.15			0.433
																																0.12						1.115			0.064			0.096
																																0.024						0.021			0.021			0.096
																																1.202						0.021			0.021			0.024
																																0.048						0.021			0.45			0.024
																																0.096						0.129			0.043			0.024
																																0.745						0.172			0.086			0.024
																																0.024						0.021			0.493			0.962
																																0.168						0.021			0.021			0.048
																																0.264						0.064			0.021			0.024
																																0.024						0.129			0.043			0.12
																																0.024						0.086			0.643			0.337
																																0.553						0.021			0.086			0.048
																																0.024						0.236			0.107			0.024
																																0.024						0.021			0.279			0.024
																																0.529						0.193			0.858			0.024
																																0.024						0.3			0.021			0.288
																																0.048						0.257			0.021			0.024
																																0.072						0.986			0.15			0.024
																																0.024						0.021			0.043			0.024
																																0.048						0.021			0.043			0.264
																																0.601						0.086			1.158			0.649
																																0.337						0.021			0.129			0.024
																																0.024						0.021			1.051			0.216
																																0.048						0.107			0.193			0.024
																																0.024						0.043			0.172			0.024
																																0.216						0.214			0.021			0.024
																																0.024						0.021			0.021			0.096
																																0.024						0.021			0.193			0.505
																																0.048						0.086			0.021			0.096
																																0.12						0.043			0.021			0.024
																																0.048						0.021			0.021			0.024
																																0.793						1.308			0.021			0.024
																																0.361						0.386			1.008			0.216
																																0.168						0.021			0.021			0.24
																																0.216						0.043			0.021			0.048
																																0.048						0.343			0.021			0.024
																																0.024						0.493			0.021			0.024
																																0.024						0.064			0.536			0.024
																																						0.086			0.021			0.024
																																						0.021			0.086			0.096
																																						0.064			0.257			0.024
																																						0.021			0.021			0.12
																																						0.064			0.086			0.337
																																						0.579			0.064			0.024
																																						0.279			0.407			0.529
																																						0.107			0.064			0.024
																																						1.008			0.236			0.457
																																						0.107			0.021			0.144
																																						0.279			0.043			0.024
																																						0.772			0.021			0.048
																																						0.3			0.021			0.385
																																						0.021			0.043			0.577
																																						0.064			0.6			0.024
																																						0.021			0.086			0.072
																																						0.021			0.021			0.096
																																						0.064			1.48			0.12
																																						0.45			0.129			0.841
																																						0.3			0.086			0.024
																																						0.021			0.279			0.024
																																						0.064			0.064			0.072
																																						0.021			0.021			0.024
																																						0.021			0.043			0.024
																																						0.257			0.193			0.024
																																						0.086			0.322			0.024
																																						0.15			1.737			0.096
																																						0.043			0.129			0.024
																																						0.557			0.193			1.154
																																						0.536			0.021			0.024
																																						0.279			0.021			0.433
																																						0.043			0.107			0.024
																																						0.043			0.043			1.106
																																						0.086			0.064			0.313
																																						0.021			0.107			0.096
																																						0.043			0.236			0.024
																																						0.021			0.021			0.096
																																						0.021			0.129			0.024
																																						0.686			0.021			0.024
																																						0.021			0.021			0.096
																																						0.021			0.214			1.226
																																						0.172			0.879			0.096
																																						0.193			0.107			0.048
																																						0.172			0.15			0.505
																																						0.043			0.021			0.313
																																						0.021			0.021			0.192
																																						0.021			0.021			0.313
																																						0.021			1.801			0.553
																																						0.386			0.45			0.216
																																						0.901			0.021			0.024
																																						0.193			0.107			0.024
																																						0.086			0.021			0.144
																																						0.021			0.129			0.024
																																						0.021			0.021			0.048
																																						0.472			0.021			0.024
																																						0.021			0.236			0.505
																																						0.107			0.279			0.769
																																						0.172			0.021			0.024
																																						0.021			0.021			0.577
																																						0.021			0.043			0.144
																																						0.021			0.021			0.24
																																						1.136			0.021			0.024
																																						1.051			0.021			0.024
																																						0.536			0.343			0.024
																																						0.021			1.029			0.024
																																						0.214			0.021			0.024
																																						0.343			0.107			0.938
																																						0.172			0.021			0.192
																																						0.043			0.021			0.024
																																						0.064			0.279			0.024
																																						0.021			1.501			0.288
																																						0.021			0.15			0.024
																																						0.3			0.3			0.072
																																						0.6			0.021			0.048
																																						0.043			0.021			0.048
																																						0.407			0.3			0.481
																																						0.064			0.643			0.048
																																						0.021			0.021			0.337
																																						0.257			0.214			0.625
																																						0.708			0.129			0.817
																																						0.665			0.064			0.096
																																						0.021			0.021			1.298
																																						0.3			0.043			0.024
																																						0.064			0.064			0.12
																																						0.236			0.086			0.216
																																						0.086			0.729			0.072
																																						0.172			0.021			0.264
																																						0.493			0.043			0.288
																																						0.236			0.15			0.889
																																						0.086			0.086			0.024
																																						0.086			0.3			0.024
																																						0.043			0.021			0.168
																																						0.021			0.043			1.01
																																						0.515			1.78			0.024
																																						0.986			0.021			0.048
																																						0.043			0.021			0.192
																																						0.021			0.643			0.096
																																						0.15			0.15			0.024
																																						0.086			0.064			0.096
																																						0.021			0.086			0.048
																																						1.008			0.172			0.12
																																						0.021			0.236			0.072
																																						0.064			0.429			0.048
																																						0.279			0.021			0.024
																																						0.021			0.086			0.144
																																						0.043			0.129			0.024
																																						0.536			0.214			0.577
																																						0.021			0.086			0.024
																																						0.45			0.322			0.072
																																						0.15			1.094			0.048
																																						0.257			0.429			0.216
																																						0.021			0.086			0.433
																																						0.021			0.579			0.793
																																						0.107			0.043			0.024
																																						0.064			0.557			0.313
																																						1.48			0.129			0.024
																																						0.708			0.021			0.769
																																						0.172			0.021			0.288
																																						0.322			1.694			0.024
																																						0.257			0.236			0.433
																																						0.021			0.021			0.144
																																						0.386			0.665			0.024
																																						0.129			0.15			0.024
																																						0.021			0.708			0.024
																																						0.236			0.386			0.048
																																						0.043			0.579			0.024
																																						0.193			0.043			0.264
																																						0.15			0.021			1.01
																																						0.064			0.343			0.264
																																						0.107			0.043			0.048
																																						0.129			0.579			0.577
																																						0.257			0.021			0.168
																																						0.043			1.094			1.707
																																						3.581			0.021			0.505
																																						0.686			0.15			0.024
																																						0.021			0.107			0.12
																																						0.429			0.322			0.072
																																						2.659			0.214			0.481
																																						0.257			0.043			0.024
																																						0.129			0.021			0.024
																																						0.257			0.021			0.024
																																						0.021			0.086			0.24
																																						0.021			0.515			0.024
																																						0.686			0.579			0.433
																																						0.064			0.15			0.024
																																						0.064			0.021			0.048
																																						0.129			0.021			0.048
																																						0.3			0.729			0.024
																																						0.021			0.043			0.024
																																						0.643			0.45			0.024
																																						0.043			0.021			0.024
																																						0.064			0.043			0.024
																																						0.021			0.021			0.841
																																						0.236			0.064			0.048
																																						0.021			0.021			0.385
																																						0.021			0.043			0.096
																																						3.581			0.043			0.144
																																						0.043			0.129			0.024
																																						0.129			0.086			0.313
																																						0.021			0.043			0.12
																																						0.107			0.129			0.144
																																						1.394			0.064			0.048
																																						0.021			0.3			0.072
																																						0.3			0.021			0.529
																																						0.129			1.222			0.024
																																						0.172			0.15			0.024
																																						2.187			0.021			0.481
																																						0.365			0.343			0.144
																																						0.429			0.515			0.024
																																						0.021			0.15			1.947
																																						1.715			0.3			0.024
																																						3.216			0.021			2.837
																																						0.021			0.579			1.563
																																						0.429			0.086			0.12
																																						0.021			0.064			0.168
																																						1.78			0.193			0.024
																																						0.407			0.236			0.529
																																						0.129			0.129			1.49
																																						0.021			0.021			0.024
																																						0.236			0.086			0.048
																																						0.172			0.021			0.24
																																						0.536			0.129			0.529
																																						0.021			0.236			0.697
																																						0.043			0.021			0.433
																																						0.043			0.043			0.024
																																						0.172			1.715			0.457
																																						0.129			0.214			0.192
																																						0.043			0.021			0.986
																																						0.129			0.107			0.024
																																						0.021			0.3			0.168
																																						0.943			0.793			0.216
																																						0.021			0.107			0.024
																																						0.064			0.043			0.024
																																						0.086			0.086			0.505
																																						0.021			0.086			0.24
																																						0.021			0.3			0.072
																																						0.107			0.043			1.322
																																						0.043			0.021			0.024
																																						0.021			0.043			0.288
																																						0.129			0.021			0.024
																																						0.836			0.236			1.49
																																						0.793			0.086			0.072
																																						0.622			0.086			0.313
																																						0.021			0.879			0.024
																																						0.557			0.343			0.024
																																						0.193			0.021			0.024
																																						0.064			0.729			0.168
																																						0.021			0.021			0.769
																																						0.064			0.021			0.024
																																						0.043			0.236			0.481
																																						0.021			0.021			0.024
																																						1.437			0.021			0.216
																																						0.021			0.021			0.337
																																						0.107			0.043			0.024
																																						0.021			0.193			0.024
																																						0.021			0.021			0.216
																																						1.051			0.021			0.024
																																						0.386			0.086			0.024
																																						0.021			0.6			0.048
																																						0.45			0.021			0.024
																																						2.959			0.021			0.024
																																						0.729			0.043			0.264
																																						0.021			0.021			0.048
																																						0.086			0.322			1.226
																																						0.214			0.257			0.072
																																						0.836			0.643			0.024
																																						0.172			0.086			0.048
																																						0.086			0.043			0.096
																																						0.107			0.021			0.024
																																						0.622			0.021			0.072
																																						0.021			0.021			0.048
																																						0.129			0.043			0.024
																																						0.107			0.021			1.587
																																						1.973			0.193			0.048
																																						0.021			0.043			0.072
																																						0.965			0.021			0.096
																																						0.021			0.043			0.024
																																						0.043			0.021			0.192
																																						1.136			0.021			0.024
																																						0.129			0.493			0.096
																																						0.15			0.021			1.899
																																						0.772			0.021			0.024
																																						0.107			0.064			0.024
																																						0.193			0.043			1.034
																																						0.708			0.172			0.337
																																						0.064			0.729			0.192
																																						0.021			0.064			0.096
																																						0.043			0.815			0.817
																																						0.365			0.172			0.264
																																						0.021			0.472			0.048
																																						0.064			0.193			0.024
																																						0.043			1.801			0.168
																																						0.943			0.622			0.409
																																						0.043			0.064			0.938
																																						0.043			0.107			0.048
																																						0.257			0.279			0.024
																																						0.193			0.086			0.024
																																						0.107			0.021			0.12
																																						0.279			0.322			0.024
																																						0.643			0.064			0.024
																																						0.129			0.665			0.048
																																						0.365			0.064			0.481
																																						0.45			0.708			0.072
																																						0.343			0.15			1.154
																																						0.472			0.021			0.337
																																						0.021			0.043			0.168
																																						0.643			0.086			0.024
																																						1.308			1.78			0.048
																																						0.021			0.021			0.024
																																						0.043			0.021			0.048
																																						0.021			0.086			0.096
																																						0.472			0.129			0.361
																																						0.086			0.021			0.024
																																						0.043			0.472			0.024
																																						0.343			0.021			0.024
																																						0.064			0.043			0.024
																																						1.951			0.021			0.096
																																						0.129			0.236			0.096
																																						0.021			0.021			0.024
																																						0.021			0.043			0.457
																																						0.214			0.75			0.457
																																						0.086			0.043			0.048
																																						0.557			0.214			0.144
																																						0.021			0.021			0.096
																																						0.172			0.021			0.313
																																						0.021			0.021			0.048
																																						0.043			0.129			0.216
																																						0.472			0.3			0.385
																																						0.021			0.021			0.024
																																						0.493			0.172			0.673
																																						0.472			0.064			0.096
																																						0.472			0.021			0.072
																																						0.043			0.021			0.216
																																						0.965			0.858			0.24
																																						0.021			0.021			0.048
																																						0.021			0.15			0.024
																																						0.064			0.107			0.072
																																						0.172			0.043			1.37
																																						0.107			0.021			0.024
																																						2.359			0.021			0.096
																																						0.858			0.021			0.048
																																						0.172			1.951			0.024
																																						0.279			0.15			0.313
																																						1.437			0.472			0.288
																																						0.021			0.021			0.601
																																						0.043			0.021			1.37
																																						0.021			1.437			0.192
																																						1.201			0.257			0.168
																																						0.643			1.051			0.913
																																						0.064			0.064			0.048
																																						0.879			0.021			0.529
																																						0.236			0.021			0.385
																																						1.48			0.021			0.096
																																						3.088			0.15			0.216
																																						0.064			0.021			0.024
																																						0.257			0.021			0.024
																																						0.064			0.129			0.12
																																						0.279			0.021			0.024
																																						1.094			0.064			0.337
																																						0.3			0.021			0.048
																																						0.021			0.021			0.12
																																						0.279			1.115			0.024
																																						0.021			0.086			0.144
																																						0.043			0.021			0.216
																																						0.043			0.3			0.072
																																						3.173			0.021			0.024
																																						0.021			0.021			0.841
																																						0.943			0.086			0.264
																																						0.021			0.064			0.409
																																						0.643			0.129			0.12
																																						0.021			0.021			0.601
																																						0.429			0.021			0.024
																																						0.064			0.021			0.024
																																						0.15			0.064			0.649
																																						0.45			0.214			0.024
																																						0.214			0.021			0.048
																																						0.536			0.021			2.452
																																						0.279			0.901			0.024
																																						0.386			0.129			0.024
																																						0.322			0.107			0.313
																																						0.021			0.043			0.409
																																						0.557			0.686			0.216
																																						0.021			0.043			0.913
																																						0.021			0.064			0.168
																																						3.945			0.021			0.144
																																						0.386			0.236			0.024
																																						0.729			0.986			0.024
																																						0.021			0.021			0.024
																																						0.45			0.021			0.337
																																						0.021			0.836			0.361
																																						0.021			0.021			0.24
																																						0.043			0.021			0.986
																																						0.107			0.021			0.913
																																						0.021			0.043			0.625
																																						0.193			0.021			0.553
																																						0.172			0.021			0.361
																																						1.672			0.021			0.457
																																						0.365			0.021			0.072
																																						0.322			0.021			0.192
																																						0.021			1.008			0.048
																																						0.021			0.129			0.313
																																						0.6			0.021			0.024
																																						0.236			0.021			0.721
																																						0.214			0.086			0.096
																																						0.172			0.021			0.192
																																						0.021			0.021			0.24
																																						0.579			1.801			0.048
																																						0.772			0.236			0.048
																																						0.214			0.021			0.096
																																						2.487			0.021			0.361
																																						0.236			0.021			0.216
																																						0.043			0.086			0.313
																																						0.193			0.129			0.096
																																						0.386			0.021			0.024
																																						0.257			0.172			0.024
																																						0.343			0.214			0.048
																																						0.043			0.021			0.24
																																						1.244			0.021			0.24
																																						0.021			0.021			0.649
																																						0.064			0.193			0.048
																																						0.6			0.043			0.024
																																						0.107			1.136			1.707
																																						0.172			0.129			0.12
																																						0.3			0.279			0.024
																																						0.086			0.086			0.24
																																						0.322			1.372			0.096
																																						0.021			0.021			0.024
																																						0.922			0.214			0.072
																																						1.201			0.021			0.048
																																						0.086			0.107			0.216
																																						0.322			0.043			0.096
																																						0.021			0.622			0.721
																																						0.172			0.064			0.096
																																						0.021			0.043			0.433
																																						0.772			0.021			0.264
																																						0.579			0.365			0.072
																																						0.365			0.021			0.024
																																						0.021			0.021			0.938
																																						0.021			1.115			0.144
																																						0.386			0.043			0.288
																																						0.107			0.236			1.034
																																						0.193			0.665			0.024
																																						0.086			0.043			0.216
																																						0.021			0.214			0.024
																																						0.021			0.021			0.12
																																						0.322			0.021			0.024
																																						0.15			0.021			0.673
																																						0.579			0.129			0.024
																																						0.021			0.021			0.072
																																						1.158			0.021			0.024
																																						0.021			0.579			0.264
																																						0.472			0.064			0.048
																																						0.086			0.879			0.457
																																						1.78			0.279			0.216
																																						0.986			0.322			0.048
																																						0.472			0.214			0.024
																																						1.287			0.365			0.096
																																						0.064			0.129			0.481
																																						1.329			0.172			0.337
																																						0.021			0.729			0.072
																																						0.086			0.086			0.409
																																						0.021			0.064			1.851
																																						0.043			0.021			0.024
																																						0.429			0.279			0.096
																																						0.343			0.021			0.024
																																						0.407			0.021			0.024
																																						0.343			0.536			0.024
																																						0.386			2.016			0.216
																																						0.086			0.021			0.144
																																						0.086			0.214			0.024
																																						0.064			0.193			1.394
																																						0.129			0.15			0.024
																																						0.172			0.665			0.889
																																						0.043			0.021			0.12
																																						2.787			0.086			0.048
																																						0.086			0.043			0.216
																																						0.193			0.021			0.817
																																						0.343			0.064			0.024
																																						0.021			0.043			0.024
																																						0.279			0.15			0.024
																																						0.15			0.557			0.096
																																						0.279			0.043			0.096
																																						0.643			0.021			0.048
																																						0.021			0.064			0.721
																																						0.021			0.193			0.024
																																						0.172			0.043			0.024
																																						0.6			0.086			0.192
																																						0.086			0.493			0.024
																																						0.343			0.021			0.096
																																						0.193			0.086			0.745
																																						0.729			0.15			0.024
																																						0.472			0.107			0.024
																																						1.544			0.064			0.024
																																						0.129			0.064			0.024
																																						0.021			0.021			1.154
																																						0.365			0.086			0.481
																																						0.279			0.172			0.457
																																						0.536			1.458			0.048
																																						0.279			0.021			0.144
																																						0.3			0.021			0.24
																																						0.043			0.064			0.024
																																						0.064			0.021			1.202
																																						0.15			0.021			0.096
																																						0.021			0.021			0.024
																																						2.144			0.021			0.048
																																						0.943			0.15			0.264
																																						0.557			0.043			0.024
																																						0.986			0.021			0.024
																																						0.021			0.665			0.433
																																						0.021			0.536			0.938
																																						0.172			0.086			0.048
																																						3.131			0.086			0.024
																																						1.008			0.021			0.024
																																						0.236			0.214			0.865
																																						1.158			0.3			0.313
																																						0.086			0.021			0.24
																																						0.021			0.043			0.024
																																						0.322			0.021			0.048
																																						0.021			0.643			0.072
																																						0.043			0.043			0.024
																																						0.064			0.043			0.529
																																						0.021			0.021			0.072
																																						0.043			0.043			0.024
																																						0.043			0.021			0.409
																																						0.665			0.6			0.505
																																						0.129			0.021			0.361
																																						0.021			0.043			0.24
																																						0.386			0.064			0.433
																																						0.386			0.021			0.048
																																						0.172			0.086			0.024
																																						0.193			0.343			0.024
																																						0.343			0.064			0.264
																																						1.48			0.043			0.216
																																						0.407			0.064			0.024
																																						1.651			0.257			0.024
																																						0.021			0.064			0.024
																																						0.086			0.021			0.024
																																						2.38			0.279			0.048
																																						0.021			0.021			0.024
																																						1.029			0.107			0.024
																																						3.066			0.021			0.072
																																						0.086			0.021			0.048
																																						2.38			0.086			0.024
																																						0.172			0.021			0.096
																																						0.279			0.107			0.024
																																						1.372			0.365			0.048
																																						0.279			0.386			0.577
																																						0.129			0.214			0.024
																																						0.515			0.021			0.024
																																						0.043			0.086			0.048
																																						0.086			0.021			0.048
																																						0.043			0.343			0.024
																																						1.136			0.45			0.024
																																						0.021			0.021			0.024
																																						0.236			0.021			0.577
																																						0.386			0.086			0.048
																																						0.815			0.021			0.024
																																						0.429			0.021			0.409
																																						0.257			0.45			1.082
																																						0.15			0.021			0.024
																																						3.538			0.021			0.024
																																						0.064			0.021			0.024
																																						0.021			0.021			0.745
																																						0.407			0.064			2.164
																																						0.214			0.472			0.072
																																						0.021			0.021			0.12
																																						2.251			0.021			0.601
																																						0.172			0.021			0.024
																																						0.043			0.021			0.024
																																						0.021			0.043			0.024
																																						0.043			0.021			0.072
																																						0.021			0.279			0.072
																																						0.021			0.064			0.024
																																						0.236			0.064			1.322
																																						0.043			0.043			0.048
																																						0.322			0.021			0.168
																																						0.686			0.021			0.024
																																						0.064			0.107			0.024
																																						0.193			0.043			0.168
																																						0.793			1.458			0.024
																																						0.129			0.021			0.024
																																						0.021			0.536			0.841
																																						0.043			0.043			1.13
																																						0.043			0.043			0.24
																																						0.021			0.021			0.096
																																						0.064			0.407			0.024
																																						0.021			0.064			0.096
																																						0.021			0.021			0.096
																																						0.708			0.193			0.024
																																						0.021			0.622			0.096
																																						0.043			0.043			0.529
																																						0.901			0.3			0.024
																																						0.3			0.021			0.024
																																						0.279			0.922			0.144
																																						0.236			0.043			0.048
																																						1.565			0.107			0.361
																																						0.472			0.021			0.048
																																						1.136			0.021			0.313
																																						0.129			0.086			1.611
																																						0.236			0.021			0.769
																																						0.129			0.064			0.072
																																						0.043			0.107			0.048
																																						0.236			0.536			0.096
																																						1.78			0.043			0.096
																																						0.043			0.021			0.144
																																						1.908			0.064			1.971
																																						0.086			0.043			0.096
																																						1.415			0.043			0.024
																																						0.6			0.021			0.024
																																						0.172			0.021			0.144
																																						0.515			0.021			0.313
																																						0.429			0.064			0.216
																																						2.895			0.064			0.385
																																						2.123			0.257			0.024
																																						0.515			0.043			0.024
																																						0.493			0.343			1.731
																																						0.129			0.064			0.024
																																						0.043			0.021			0.024
																																						0.815			0.086			0.288
																																						0.021			0.515			0.096
																																						0.129			0.214			0.072
																																						0.772			0.257			0.024
																																						0.129			0.043			0.024
																																						0.107			0.086			0.409
																																						0.236			0.064			0.024
																																						0.343			0.021			0.12
																																						0.086			0.129			0.048
																																						0.043			0.021			0.024
																																						0.021			0.172			0.409
																																						2.959			0.086			0.24
																																						0.021			0.15			0.024
																																						0.021			0.15			0.024
																																						0.515			0.021			0.048
																																						0.043			0.193			0.072
																																						0.043			0.021			0.024
																																						0.021			0.021			0.577
																																						0.15			0.086			0.072
																																						0.043			0.021			0.216
																																						0.172			0.021			0.144
																																						0.365			0.386			0.024
																																						0.021			0.236			0.481
																																						0.322			1.394			0.024
																																						0.193			0.343			0.024
																																						1.265			0.021			1.082
																																						0.901			0.107			0.096
																																						0.193			0.15			0.553
																																						0.557			1.029			0.048
																																						0.021			0.021			0.625
																																						0.021			0.686			0.024
																																						0.279			0.214			0.938
																																						0.214			0.3			0.024
																																						0.708			0.021			0.024
																																						0.021			0.021			0.024
																																						0.322			0.043			0.144
																																						0.6			0.622			0.024
																																						0.257			0.214			0.505
																																						0.107			0.021			0.433
																																						0.75			0.021			0.048
																																						0.815			0.021			0.048
																																						1.244			0.021			0.264
[truncated: 885 more rows]
[truncated: 27 more columns]

## Sheet: Fig.3e and f
	BODIPY 493 staining									BODIPY 493 staining									BODIPY 493 staining									BODIPY 493 staining									BODIPY 493 staining									BODIPY 493 staining
	WT cells incubated in SM for 0h before fixation									WT cells incubated in SM for 15min before fixation									WT cells incubated in SM for 1h before fixation									WT cells incubated in SM for 2h before fixation									WT cells incubated in SM for 3h before fixation									ATG9A KO cells incubated in SM for 0h before fixation
	WT cells	Replicate 1		WT cells	Replicate 2		WT cells	Replicate 3		WT cells	Replicate 1		WT cells	Replicate 2		WT cells	Replicate 3		WT cells	Replicate 1		WT cells	Replicate 2		WT cells	Replicate 3		WT cells	Replicate 1		WT cells	Replicate 2		WT cells	Replicate 3		WT cells	Replicate 1		WT cells	Replicate 2		WT cells	Replicate 3		ATG9A KO cells	Replicate 1		ATG9A KO cells
	number of cells	25		number of cells	25		number of cells	25		number of cells	25		number of cells	25		number of cells	25		number of cells	25		number of cells	25		number of cells	25		number of cells	25		number of cells	25		number of cells	25		number of cells	25		number of cells	25		number of cells	25		number of cells	25		number of cells
	number of puncta	335		number of puncta	496		number of puncta	391		number of puncta	501		number of puncta	629		number of puncta	465		number of puncta	819		number of puncta	1141		number of puncta	958		number of puncta	1070		number of puncta	1243		number of puncta	1113		number of puncta	1002		number of puncta	1228		number of puncta	1171		number of puncta	969		number of puncta
		area			area			area			area			area			area			area			area			area			area			area			area			area			area			area			area
		0.129			0.024			0.024			0.129			0.072			0.048			0.172			0.021			0.024			0.836			0.6			0.505			0.107			0.021			0.216			0.365
		0.021			0.048			0.168			0.086			0.144			0.024			0.15			0.129			0.313			0.279			0.172			0.024			0.086			0.021			0.168			0.429
		0.107			0.024			0.192			0.021			0.144			0.048			0.129			0.043			0.024			0.3			0.107			0.337			0.172			0.064			0.072			0.257
		0.021			0.024			0.024			0.043			0.024			0.096			0.129			0.021			0.168			0.021			0.129			0.048			0.429			0.064			0.144			0.107
		0.021			0.048			0.096			0.021			0.096			0.168			0.086			0.021			0.024			0.214			0.086			0.168			2.23			0.086			0.048			0.043
		0.021			0.024			0.192			0.064			0.072			0.024			0.365			0.343			0.168			0.021			0.172			0.024			0.021			0.15			0.072			0.021
		0.021			0.024			0.192			0.279			0.361			0.024			0.043			0.021			0.817			0.021			0.107			0.409			0.043			0.3			0.048			0.021
		0.021			0.048			0.288			0.107			0.024			0.048			0.086			0.021			0.024			0.021			0.107			0.745			0.064			0.021			0.096			0.172
		0.021			0.024			0.024			0.107			0.024			0.096			0.021			0.043			0.048			0.472			0.021			0.288			0.021			0.107			0.192			0.043
		0.021			0.024			0.048			0.236			0.144			0.024			0.172			0.086			0.024			0.15			0.086			0.168			0.043			0.15			0.096			0.257
		0.021			0.024			0.096			0.043			0.096			0.144			0.086			0.172			0.048			0.279			0.45			0.12			0.021			0.021			0.216			0.236
		0.021			0.072			0.024			0.172			0.24			0.024			0.15			0.15			0.024			0.129			0.129			0.024			0.172			0.021			0.144			0.021
		0.021			0.096			0.288			0.021			0.12			0.12			0.322			0.686			0.072			0.15			0.086			0.024			0.129			0.236			0.313			0.15
		0.086			0.024			0.024			0.043			0.096			0.024			0.343			0.086			0.024			0.021			0.107			0.361			0.214			0.15			0.048			0.086
		0.021			0.048			0.024			0.086			0.048			0.072			0.407			0.086			0.024			0.643			0.021			0.024			0.365			0.021			0.337			0.236
		0.064			0.048			0.048			0.172			0.12			0.024			0.15			0.15			0.553			0.021			0.15			0.144			0.236			0.172			0.072			0.021
		0.021			0.072			0.024			0.386			0.024			0.096			0.236			0.043			0.12			0.021			0.279			0.024			0.15			0.129			0.168			0.021
		0.107			0.024			0.096			0.043			0.096			0.048			0.172			0.15			0.12			0.236			0.064			0.048			0.214			0.086			0.096			0.021
		0.021			0.048			0.024			0.493			0.024			0.072			0.172			0.021			0.192			0.021			0.172			0.048			0.15			0.086			0.144			0.086
		0.064			0.024			0.024			0.15			0.024			0.024			0.3			0.021			0.361			0.279			0.086			0.024			0.021			0.15			0.216			0.043
		0.107			0.072			0.096			0.043			0.144			0.048			0.172			0.043			0.072			0.257			0.193			0.024			0.172			0.086			0.096			0.193
		0.021			0.048			0.024			0.193			0.168			0.144			0.279			0.043			0.024			0.257			0.086			0.048			0.279			0.193			0.361			0.021
		0.086			0.192			0.024			0.086			0.144			0.048			0.45			0.043			0.024			0.107			0.172			0.12			0.107			0.021			0.12			0.021
		0.129			0.096			0.024			0.129			0.024			0.048			0.214			0.021			0.024			0.386			0.214			0.024			0.129			0.043			0.144			0.129
		0.193			0.024			0.168			0.193			0.048			0.024			0.021			0.021			0.048			0.172			0.021			0.024			0.021			0.064			0.288			0.257
		0.064			0.048			0.12			0.064			0.048			0.072			0.086			0.021			0.072			0.193			0.193			0.144			0.043			0.064			0.264			0.086
		0.021			0.024			0.024			0.129			0.072			0.096			0.129			0.129			0.024			0.172			0.021			0.024			0.172			0.15			0.048			0.172
		0.021			0.024			0.048			0.3			0.096			0.024			0.45			0.021			0.24			0.214			0.064			0.192			0.086			0.129			0.096			0.064
		0.021			0.096			0.072			0.129			0.12			0.024			0.064			0.064			0.096			0.129			0.107			0.024			0.086			0.043			0.072			0.064
		0.129			0.048			0.024			0.086			0.024			0.024			0.236			0.15			0.024			0.236			0.257			0.192			0.279			0.193			0.096			0.086
		0.021			0.024			0.144			0.064			0.024			0.024			0.943			0.129			0.192			0.279			0.021			0.048			0.021			0.214			0.216			0.064
		0.021			0.024			0.024			0.193			0.072			0.192			0.193			0.043			0.264			0.386			0.365			0.096			0.214			0.021			0.168			0.021
		0.021			0.024			0.072			0.107			0.048			0.072			0.107			0.15			0.12			0.021			0.129			0.337			0.129			0.021			0.048			0.322
		0.064			0.024			0.024			0.043			0.072			0.024			0.214			0.043			0.288			0.086			0.064			0.024			0.3			0.043			0.577			0.086
		0.021			0.072			0.168			0.129			0.072			0.168			0.086			0.043			0.264			0.15			0.172			0.024			0.064			0.129			0.409			0.236
		0.043			0.048			0.144			0.107			0.096			0.096			0.236			0.043			0.144			0.064			0.107			0.096			0.257			0.129			0.361			0.021
		0.107			0.048			0.288			0.086			0.024			0.048			0.322			0.064			1.13			0.322			0.021			0.048			0.021			0.043			0.192			0.15
		0.021			0.048			0.096			0.021			0.168			0.024			0.064			0.086			0.168			0.129			0.129			0.096			0.107			0.107			0.048			0.236
		0.021			0.048			0.12			0.021			0.072			0.072			0.086			0.043			0.409			0.086			0.193			0.024			0.107			0.086			0.096			0.064
		0.021			0.096			0.048			0.3			0.048			0.048			0.021			0.021			0.505			0.043			0.15			0.144			0.193			0.064			1.37			0.193
		0.086			0.12			0.216			0.064			0.072			0.024			0.686			0.3			0.264			0.536			0.386			0.072			0.129			0.107			0.553			0.086
		0.021			0.072			0.096			0.107			0.096			0.048			1.051			0.043			0.24			0.021			0.15			0.096			0.214			0.021			0.12			0.086
		0.064			0.072			0.024			0.257			0.144			0.048			0.064			0.086			0.048			0.021			0.129			0.072			0.236			0.064			0.216			0.021
		0.021			0.072			0.024			0.257			0.12			0.144			0.193			0.129			0.216			0.214			0.043			0.024			0.129			0.107			0.168			0.214
		0.021			0.048			0.024			0.086			0.12			0.12			0.322			0.043			0.024			0.021			0.107			0.024			0.086			0.021			0.505			0.815
		0.021			0.024			0.24			0.386			0.048			0.144			0.021			0.086			0.096			0.129			0.129			0.553			0.193			0.021			0.288			0.172
		0.021			0.024			0.048			0.214			0.192			0.144			0.021			0.129			0.096			0.214			0.536			0.024			0.129			0.064			0.048			0.021
		0.021			0.24			0.264			0.129			0.048			0.024			0.15			0.086			0.12			0.021			0.15			0.024			0.064			0.107			0.048			0.021
		0.021			0.024			0.048			0.086			0.144			0.024			0.129			0.086			0.264			0.193			0.129			0.072			0.064			0.107			0.337			0.021
		0.021			0.048			0.048			0.257			0.144			0.048			0.172			0.365			0.192			0.107			0.236			0.048			0.064			0.064			0.048			0.021
		0.021			0.168			0.024			0.15			0.024			0.12			0.665			0.043			0.24			0.043			0.043			0.048			0.214			0.021			0.072			0.021
		0.021			0.024			0.024			0.043			0.361			0.048			0.172			0.193			0.12			0.043			0.429			0.024			0.064			0.064			0.096			0.021
		0.043			0.048			0.072			0.172			0.168			0.024			0.107			0.021			0.12			0.021			0.021			0.048			0.043			0.107			0.168			0.172
		0.043			0.264			0.288			0.086			0.072			0.12			0.107			0.107			0.024			0.021			0.236			0.072			0.214			0.129			0.313			0.021
		0.021			0.024			0.024			0.086			0.048			0.024			0.193			0.021			0.288			0.021			0.107			0.288			0.236			0.021			0.12			0.15
		0.021			0.024			0.048			0.107			0.048			0.048			0.129			0.064			0.168			0.279			0.15			0.144			0.064			0.086			0.072			0.279
		0.021			0.168			0.024			0.257			0.144			0.048			0.086			0.086			0.024			0.214			0.086			0.096			0.107			0.214			0.072			0.043
		0.021			0.024			0.12			0.064			0.048			0.024			0.172			0.021			0.385			0.172			0.236			0.024			0.214			0.043			0.24			0.021
		0.021			0.072			0.24			0.214			0.072			0.024			0.021			0.086			0.192			0.407			0.129			0.024			0.193			0.043			0.096			0.021
		0.021			0.024			0.043			0.15			0.12			0.072			0.193			0.021			0.192			0.257			0.129			0.12			0.129			0.107			0.048			0.021
		0.021			0.024			0.107			0.15			0.072			0.024			0.493			0.086			0.264			0.021			0.086			0.264			0.107			0.043			0.048			0.086
		0.043			0.048			0.064			0.279			0.048			0.072			0.107			0.322			0.12			0.279			0.129			0.024			0.021			0.107			0.048			0.021
		0.021			0.072			0.15			0.129			0.024			0.072			0.021			0.021			0.457			0.086			0.021			0.192			0.15			0.021			0.385			0.021
		0.107			0.024			0.021			0.15			0.096			0.192			0.021			0.086			0.024			0.021			0.064			1.01			0.236			0.214			0.409			0.086
		0.021			0.096			0.107			0.3			0.024			0.12			0.129			0.021			0.264			0.214			0.021			0.216			0.236			0.021			0.793			0.021
		0.064			0.096			0.064			0.107			0.072			0.048			0.064			0.214			0.168			0.236			0.236			0.096			0.064			0.214			0.168			0.021
		0.021			0.096			0.107			0.021			0.096			0.024			1.094			0.129			0.096			0.643			0.086			0.24			0.086			0.021			0.24			0.15
		0.021			0.072			0.043			0.043			0.048			0.048			0.086			0.086			0.024			0.172			0.021			0.096			0.086			0.107			0.216			0.107
		0.021			0.144			0.043			0.021			0.024			0.096			1.415			0.021			0.024			0.901			0.129			0.072			0.021			0.086			0.048			0.343
		0.021			0.048			0.021			0.343			0.024			0.024			0.107			0.15			0.649			0.193			0.021			0.385			0.3			0.021			0.048			0.021
		0.021			0.024			0.043			0.064			0.024			0.048			0.129			0.043			0.385			0.279			0.172			0.12			0.107			0.086			0.264			0.021
		0.021			0.024			0.086			0.343			0.096			0.024			0.236			0.086			0.12			0.365			0.429			0.024			0.086			0.257			0.144			0.021
		0.021			0.024			0.064			0.064			0.024			0.048			0.279			0.043			0.024			0.021			0.214			0.313			0.107			0.214			0.048			0.021
		0.021			0.048			0.043			0.086			0.024			0.144			0.257			0.279			0.024			0.193			0.064			0.144			0.3			0.043			0.144			0.172
		0.064			0.072			0.021			0.086			0.072			0.072			0.086			0.043			0.024			0.172			0.129			0.264			0.129			0.086			0.096			0.214
		0.064			0.024			0.043			0.129			0.096			0.048			0.107			0.086			0.048			0.193			0.021			0.168			0.172			0.15			0.144			0.043
		0.021			0.096			0.043			0.172			0.024			0.12			0.3			0.086			0.577			0.021			0.6			0.168			0.15			0.172			0.625			0.193
		0.021			0.024			0.086			0.515			0.048			0.048			0.257			0.021			0.144			0.365			0.043			0.216			0.3			0.064			0.072			0.343
		0.086			0.048			0.021			0.043			0.024			0.096			0.214			0.064			0.024			0.193			0.322			0.168			0.086			0.107			0.072			0.515
		0.193			0.048			0.021			0.021			0.12			0.024			0.279			0.15			0.216			0.193			0.129			0.024			0.064			0.172			0.144			0.021
		0.021			0.024			0.064			0.086			0.024			0.072			0.129			0.064			0.024			0.214			0.129			0.144			0.3			0.064			0.168			0.3
		0.021			0.024			0.043			0.021			0.024			0.024			0.064			0.043			0.024			0.172			0.214			0.433			0.214			0.214			0.096			0.3
		0.021			0.12			0.043			0.15			0.072			0.024			0.086			0.064			0.024			0.021			0.086			0.24			0.15			0.129			0.072			0.172
		0.043			0.024			0.021			0.021			0.264			0.024			0.043			0.107			0.024			0.021			0.129			0.096			0.15			0.021			0.048			0.172
		0.086			0.072			0.021			0.214			0.072			0.024			0.107			0.043			0.024			0.021			0.021			0.072			0.086			0.15			0.048			0.043
		0.021			0.048			0.021			0.107			0.096			0.024			0.086			0.086			0.12			0.107			0.107			0.12			0.021			0.064			0.288			0.193
		0.107			0.024			0.021			0.086			0.12			0.048			0.086			0.021			0.048			0.107			0.107			0.192			0.3			0.129			0.048			0.086
		0.236			0.024			0.129			0.129			0.096			0.072			0.15			0.107			0.072			0.021			0.214			0.12			0.557			0.086			0.313			0.021
		0.086			0.313			0.021			0.129			0.096			0.072			0.064			0.021			0.024			0.021			0.064			0.264			0.15			0.107			0.337			0.064
		0.064			0.048			0.086			0.15			0.12			0.12			0.064			0.086			0.024			0.064			0.021			0.024			0.129			0.086			0.144			0.043
		0.021			0.096			0.043			0.021			0.144			0.048			0.107			0.15			0.048			0.322			0.021			0.048			0.236			0.021			0.168			0.021
		0.107			0.12			0.043			0.043			0.096			0.024			0.214			0.021			0.072			0.15			0.322			0.024			0.193			0.064			0.048			0.064
		0.043			0.12			0.021			0.021			0.024			0.072			0.193			0.193			0.216			0.021			0.107			0.048			0.279			0.107			0.192			0.021
		0.021			0.096			0.021			0.129			0.048			0.12			0.193			0.214			0.024			0.086			0.107			0.385			0.193			0.064			0.769			0.129
		0.043			0.072			0.021			0.129			0.048			0.024			0.3			0.021			0.024			0.365			0.193			0.457			0.021			0.15			0.216			0.021
		0.021			0.024			0.043			0.086			0.024			0.024			0.365			0.129			0.024			0.236			0.021			0.024			0.172			0.043			0.264			0.193
		0.021			0.072			0.064			0.172			0.168			0.024			0.557			0.15			0.24			0.021			0.021			0.216			0.236			0.172			0.144			0.236
		0.021			0.024			0.129			0.172			0.024			0.024			1.094			0.021			0.144			0.665			0.086			0.288			0.021			0.107			0.144			0.021
		0.021			0.024			0.043			0.021			0.072			0.024			0.064			0.043			0.024			0.322			0.107			0.601			0.021			0.086			0.361			0.257
		0.021			0.12			0.021			0.021			0.168			0.072			0.107			0.086			0.024			0.172			0.172			0.024			0.236			0.064			0.505			0.107
		0.021			0.096			0.064			0.15			0.12			0.168			0.729			0.086			0.024			0.322			0.129			0.024			0.172			0.086			0.144			0.086
		0.021			0.048			0.021			0.086			0.096			0.048			0.15			0.107			0.096			0.879			0.021			0.12			0.021			0.129			0.288			0.236
		0.107			0.096			0.064			0.043			0.024			0.048			0.257			0.043			0.216			0.086			0.129			0.096			0.086			0.193			0.168			0.021
		0.021			0.024			0.043			0.064			0.12			0.024			0.257			0.021			0.216			0.021			0.107			0.048			0.172			0.15			0.168			0.6
		0.064			0.096			0.021			0.15			0.072			0.144			0.407			0.214			0.168			0.536			0.279			0.168			0.15			0.043			0.264			0.043
		0.043			0.024			0.107			0.129			0.144			0.12			0.386			0.129			0.024			0.064			0.021			0.024			0.214			0.021			0.192			0.172
		0.043			0.12			0.043			0.086			0.096			0.216			0.15			0.043			0.024			0.214			0.043			0.024			0.064			0.064			0.048			0.386
		0.064			0.096			0.086			0.043			0.144			0.12			0.15			0.021			0.096			0.15			0.086			0.24			0.15			0.064			0.048			0.021
		0.021			0.024			0.043			0.021			0.216			0.048			0.214			0.193			0.168			0.365			0.257			1.106			0.214			0.064			0.216			0.064
		0.129			0.072			0.021			0.107			0.048			0.288			0.107			0.021			0.288			0.021			0.236			0.072			0.214			0.021			0.048			0.064
		0.021			0.024			0.129			0.214			0.048			0.216			0.236			0.021			0.264			0.15			0.172			0.144			0.086			0.214			1.538			0.172
		0.086			0.048			0.064			0.193			0.144			0.12			0.214			0.021			0.096			0.193			0.064			0.024			0.279			0.064			0.409			0.15
		0.107			0.024			0.021			0.129			0.072			0.024			0.236			0.107			0.024			0.064			0.021			0.024			0.15			0.129			0.048			0.021
		0.064			0.048			0.193			0.086			0.096			0.192			0.322			0.064			0.168			0.064			0.064			0.144			0.193			0.043			0.264			0.043
		0.043			0.048			0.086			0.064			0.048			0.072			0.3			0.172			0.048			0.193			0.086			0.024			0.086			0.086			0.072			0.536
		0.021			0.024			0.021			0.236			0.096			0.12			1.115			0.386			0.024			0.172			0.021			0.144			0.172			0.107			0.168			0.75
		0.021			0.096			0.086			0.172			0.072			0.072			0.407			0.15			0.12			0.064			0.086			0.144			0.257			0.236			0.216			0.6
		0.064			0.096			0.021			0.236			0.096			0.024			0.193			0.15			0.024			0.322			0.021			0.024			0.107			0.043			0.144			0.386
		0.021			0.024			0.107			0.214			0.12			0.024			0.3			0.086			0.024			0.086			0.064			0.024			0.193			0.043			0.288			0.193
		0.064			0.048			0.043			0.043			0.048			0.024			0.172			0.107			0.337			0.021			0.172			0.168			0.279			0.021			0.144			0.193
		0.043			0.144			0.021			0.021			0.096			0.12			0.086			0.129			0.024			0.043			0.064			0.24			0.021			0.043			0.144			0.279
		0.043			0.024			0.064			0.043			0.168			0.072			0.3			0.043			0.264			0.172			0.043			0.048			0.043			0.043			0.264			0.107
		0.043			0.024			0.086			0.15			0.024			0.096			0.043			0.043			0.12			0.365			0.086			0.024			0.129			0.129			0.048			0.043
		0.086			0.096			0.021			0.15			0.048			0.048			0.193			0.043			0.024			0.021			0.129			0.457			0.086			0.043			0.216			0.407
		0.021			0.024			0.043			0.043			0.12			0.481			0.279			0.021			0.024			0.043			0.193			1.394			0.172			0.021			0.168			0.15
		0.021			0.096			0.021			0.15			0.168			0.048			0.086			0.021			0.072			0.15			0.322			0.577			0.257			0.043			0.457			0.021
		0.021			0.072			0.021			0.15			0.048			0.072			0.172			0.086			0.024			0.322			0.15			0.601			0.214			0.086			0.048			0.515
		0.236			0.072			0.021			0.064			0.024			0.192			0.536			0.021			0.192			0.021			0.172			0.168			0.043			0.064			0.072			0.15
		0.043			0.048			0.064			0.107			0.024			0.048			0.472			0.021			0.192			0.021			0.021			0.216			0.043			0.021			0.913			0.257
		0.043			0.216			0.129			0.043			0.048			0.024			0.214			0.043			0.144			0.172			0.064			0.12			0.086			0.064			0.986			0.472
		0.043			0.072			0.086			0.021			0.024			0.024			0.15			0.064			0.216			0.086			0.793			0.024			0.086			0.086			1.01			0.172
		0.086			0.048			0.064			0.043			0.024			0.072			0.214			0.086			0.096			0.021			0.172			0.024			0.129			0.086			0.048			0.493
		0.021			0.024			0.107			0.086			0.024			0.024			0.086			0.043			0.096			0.021			0.129			0.288			0.086			0.043			0.048			0.815
		0.086			0.096			0.086			0.086			0.024			0.024			0.214			0.043			0.024			0.172			0.021			0.096			0.172			0.043			0.072			0.021
		0.064			0.024			0.021			0.107			0.048			0.048			0.086			0.15			0.024			0.086			0.472			0.12			0.064			0.279			0.048			0.021
		0.15			0.048			0.129			0.064			0.024			0.048			0.45			0.086			0.048			0.214			0.386			0.048			0.279			0.021			0.144			0.064
		0.021			0.048			0.15			0.129			0.024			0.024			0.279			0.043			0.457			0.193			0.129			0.024			0.107			0.021			0.12			0.257
		0.021			0.024			0.086			0.064			0.096			0.096			0.193			0.043			0.144			0.172			0.043			0.024			0.193			0.043			0.096			1.437
		0.086			0.12			0.064			0.086			0.264			0.072			0.193			0.021			0.096			0.257			0.172			0.024			0.107			0.043			0.048			0.021
		0.064			0.072			0.064			0.021			0.024			0.024			0.193			0.043			0.168			0.086			0.193			0.12			0.021			0.021			0.048			0.021
		0.021			0.024			0.043			0.129			0.192			0.024			0.236			0.043			0.264			0.172			0.643			0.361			0.107			0.064			0.048			0.107
		0.043			0.048			0.15			0.043			0.072			0.024			0.086			0.086			0.024			0.322			0.021			0.024			0.043			0.279			0.144			0.129
		0.086			0.024			0.021			0.021			0.096			0.24			0.15			0.193			0.024			0.493			0.086			0.24			0.021			0.129			0.048			0.3
		0.021			0.072			0.021			0.107			0.048			0.072			0.3			0.021			0.144			0.279			0.043			0.048			0.193			0.021			0.12			0.086
		0.021			0.024			0.107			0.043			0.096			0.048			0.407			0.086			0.024			0.193			0.193			0.457			0.322			0.086			0.072			0.021
		0.214			0.048			0.043			0.257			0.144			0.024			0.172			0.172			0.12			0.064			0.086			0.072			0.107			0.043			0.144			0.021
		0.043			0.168			0.086			0.129			0.144			0.144			0.279			0.021			0.072			0.043			0.086			0.337			0.021			0.043			0.048			0.107
		0.021			0.096			0.021			0.064			0.072			0.024			1.115			0.021			0.144			0.021			0.086			0.024			0.086			0.021			0.144			0.257
		0.021			0.024			0.021			0.021			0.024			0.024			0.129			0.107			0.024			0.129			0.15			0.072			0.064			0.021			0.048			0.236
		0.086			0.048			0.043			0.193			0.264			0.024			0.257			0.086			0.048			0.064			0.579			0.096			0.129			0.3			0.072			0.021
		0.021			0.048			0.043			0.193			0.048			0.12			0.214			0.086			0.024			0.064			0.021			0.024			0.214			0.172			0.216			0.043
		0.043			0.024			0.043			0.107			0.048			0.024			0.043			0.15			0.337			0.15			0.214			0.024			0.021			0.15			0.048			0.021
		0.15			0.168			0.107			0.043			0.048			0.024			0.15			0.193			0.024			0.386			0.107			0.192			0.107			0.021			0.144			0.257
		0.043			0.072			0.064			0.107			0.048			0.12			0.214			0.043			0.024			0.021			0.322			0.024			0.107			0.043			0.048			0.021
		0.021			0.096			0.021			0.064			0.096			0.048			0.322			0.021			0.024			0.043			0.043			0.048			0.064			0.193			0.048			0.193
		0.021			0.048			0.107			0.172			0.12			0.048			0.236			0.172			0.024			0.021			0.064			0.024			0.021			0.043			0.288			0.386
		0.043			0.096			0.043			0.043			0.024			0.072			0.214			0.064			0.024			0.129			0.064			0.024			0.15			0.043			0.048			0.021
		0.043			0.529			0.021			0.021			0.024			0.313			0.129			0.021			0.072			0.086			0.172			0.024			0.086			0.129			0.096			0.15
		0.043			0.288			0.086			0.129			0.048			0.024			0.279			0.086			0.144			0.086			0.15			0.505			0.021			0.129			0.048			0.129
		0.043			0.024			0.064			0.257			0.096			0.024			0.386			0.021			0.072			0.129			0.129			0.024			0.129			0.021			0.168			0.021
		0.043			0.072			0.086			0.043			0.048			0.048			0.214			0.15			0.024			0.279			0.086			0.048			0.021			0.193			0.048			0.021
		0.043			0.072			0.064			0.686			0.024			0.072			0.193			0.064			0.12			0.15			0.086			0.024			0.021			0.15			0.072			0.021
		0.064			0.024			0.043			0.043			0.24			0.168			0.064			0.043			0.625			0.15			0.214			0.313			0.172			0.064			0.072			2.058
		0.043			0.048			0.021			0.086			0.168			0.048			0.257			0.086			0.264			0.172			0.15			0.313			0.043			0.021			0.072			1.329
		0.021			0.096			0.064			0.15			0.192			0.216			0.172			0.021			0.12			0.236			0.064			0.024			0.107			0.15			0.385			0.3
		0.021			0.048			0.064			0.107			0.024			0.048			0.15			0.172			0.024			0.021			0.086			0.024			0.3			0.021			0.168			0.172
		0.043			0.072			0.021			0.257			0.096			0.024			0.172			0.043			0.192			0.021			0.15			0.337			0.15			0.15			0.048			0.107
		0.043			0.024			0.064			0.107			0.096			0.024			0.086			0.021			0.024			0.386			0.107			0.024			0.257			0.021			0.096			0.343
		0.021			0.048			0.021			0.15			0.168			0.048			0.021			0.214			0.216			0.236			0.043			0.192			0.021			0.107			0.529			0.021
		0.043			0.048			0.064			0.236			0.192			0.024			0.064			0.172			0.024			0.236			0.536			0.048			0.322			0.043			0.072			0.021
		0.021			0.072			0.043			0.021			0.264			0.192			0.214			0.021			0.096			0.086			0.172			0.817			0.086			0.086			0.649			0.279
		0.021			0.144			0.193			0.021			0.024			0.192			0.214			0.064			0.168			0.172			0.043			0.192			0.064			0.214			0.096			0.493
		0.043			0.072			0.214			0.193			0.048			0.024			0.214			0.107			0.096			1.115			0.043			0.024			0.021			0.064			0.096			0.086
		0.021			0.192			0.021			0.172			0.024			0.024			0.214			0.043			0.264			0.043			0.107			0.072			0.043			0.107			0.529			0.15
		0.021			0.024			0.129			0.043			0.216			0.096			0.236			0.043			0.12			0.3			0.043			0.168			0.107			0.021			0.048			0.021
		0.043			0.12			0.043			0.043			0.024			0.024			0.172			0.322			0.048			0.043			0.043			0.072			0.107			0.021			0.192			0.493
		0.043			0.096			0.086			0.15			0.072			0.216			0.472			0.086			0.024			0.172			0.107			0.048			0.279			0.021			0.072			0.021
		0.021			0.096			0.214			0.172			0.096			0.024			0.129			0.236			0.048			0.064			0.15			0.024			0.021			0.021			0.216			0.536
		0.043			0.024			0.021			0.214			0.096			0.168			0.279			0.279			0.12			0.686			0.172			0.024			0.214			0.45			0.288			0.45
		0.064			0.048			0.043			0.086			0.024			0.072			0.386			0.021			0.144			0.15			0.172			0.048			0.086			0.021			0.072			1.072
		0.021			0.072			0.214			0.064			0.216			0.24			0.193			0.193			0.048			0.515			0.021			0.024			0.021			0.15			0.096			0.043
		0.021			0.144			0.6			0.086			0.024			0.072			0.129			0.043			0.024			0.064			0.193			0.072			0.021			0.15			0.048			0.236
		0.043			0.048			0.043			0.086			0.024			0.337			0.021			0.043			0.024			0.021			0.579			0.048			0.129			0.064			0.337			0.021
		0.021			0.048			0.043			0.021			0.024			0.192			0.322			0.064			0.144			0.343			0.129			0.024			0.15			0.086			0.048			0.021
		0.064			0.072			0.024			0.043			0.024			0.192			0.45			0.021			0.024			0.472			0.172			0.024			0.708			0.043			0.072			0.15
		0.021			0.168			0.072			0.064			0.072			0.024			0.064			0.043			0.024			0.901			0.107			0.024			0.086			0.236			0.12			0.129
		0.021			0.024			0.024			0.107			0.024			0.048			0.214			0.75			0.168			0.086			0.15			0.168			0.107			0.043			0.192			0.021
		0.021			0.072			0.048			0.043			0.024			0.024			0.279			0.129			0.024			0.043			0.021			0.361			0.75			0.107			0.096			0.129
		0.064			0.096			0.024			0.086			0.264			0.072			3.431			0.021			0.024			0.214			0.129			0.192			0.172			0.086			0.072			0.279
		0.107			0.072			0.048			0.043			0.024			0.024			0.472			0.064			0.024			0.279			0.15			0.072			0.107			0.193			0.457			0.15
		0.086			0.072			0.024			0.086			0.024			0.024			0.086			0.064			0.096			0.15			0.172			0.168			0.064			0.043			0.096			0.129
		0.021			0.048			0.024			0.064			0.12			0.192			0.086			0.064			0.048			0.107			0.043			0.024			0.064			0.129			0.12			0.021
		0.021			0.024			0.072			0.15			0.048			0.12			0.021			0.172			0.168			0.129			0.107			0.024			0.064			0.086			0.048			0.021
		0.043			0.024			0.048			0.021			0.048			0.048			0.021			0.021			0.457			0.021			0.129			0.144			0.257			0.064			0.096			0.086
		0.021			0.096			0.024			0.021			0.144			0.385			0.407			0.279			0.024			0.193			0.15			0.096			0.107			0.107			0.096			0.3
		0.193			0.096			0.024			0.043			0.096			0.24			0.236			0.021			0.024			0.729			0.129			0.024			0.172			0.107			0.048			0.236
		0.021			0.048			0.048			0.129			0.024			0.024			1.308			0.15			0.024			0.064			0.021			0.264			0.086			0.021			0.577			0.322
		0.172			0.024			0.072			0.021			0.12			0.24			0.193			0.193			0.048			0.429			0.043			0.048			0.172			0.064			0.433			0.021
		0.021			0.096			0.096			0.086			0.024			0.096			0.021			0.214			0.024			0.279			0.15			0.024			0.043			0.107			0.962			0.172
		0.107			0.048			0.072			0.193			0.096			0.168			0.129			0.086			0.048			0.214			0.043			0.192			0.021			0.021			0.745			0.021
		0.043			0.048			0.024			0.043			0.144			0.433			0.3			0.086			0.024			0.15			0.193			0.168			0.064			0.021			0.096			0.172
		0.257			0.096			0.048			0.086			0.168			0.168			0.129			0.257			0.024			0.193			0.086			0.288			0.45			0.107			0.24			0.214
		0.214			0.457			0.072			0.107			0.144			0.216			0.279			0.193			0.024			0.172			0.107			0.024			0.193			0.129			0.24			0.107
		0.214			0.144			0.024			0.021			0.168			0.024			0.064			0.064			0.024			0.214			0.021			0.048			0.064			0.107			0.721			0.086
		0.021			0.048			0.048			0.043			0.072			0.072			0.021			0.021			0.024			0.257			0.129			0.072			0.515			0.064			0.12			0.021
		0.172			0.168			0.24			0.3			0.168			0.072			0.086			0.021			0.024			0.021			0.043			0.024			0.064			0.086			0.216			0.236
		0.107			0.024			0.048			0.021			0.168			0.048			0.043			0.064			0.12			0.386			0.086			0.168			0.043			0.064			1.154			0.129
		0.021			0.12			0.12			0.021			0.024			0.024			0.257			0.064			0.144			0.236			0.064			0.168			0.043			0.107			0.096			0.021
		0.021			0.168			0.072			0.021			0.024			0.096			0.236			0.172			0.024			0.193			0.021			0.072			0.172			0.021			0.24			0.107
		0.107			0.096			0.12			0.043			0.192			0.024			0.322			0.107			0.024			0.365			0.086			0.24			0.021			0.021			0.385			0.15
		0.086			0.048			0.024			0.021			0.024			0.192			0.043			0.021			0.024			0.15			0.043			0.216			0.15			0.086			0.048			0.236
		0.236			0.024			0.048			0.086			0.024			0.12			0.043			0.257			0.024			0.279			0.086			0.048			0.021			0.086			1.058			0.257
		0.129			0.144			0.024			0.064			0.144			0.192			0.064			0.043			0.072			0.257			0.021			0.216			0.086			0.15			0.625			0.021
		0.043			0.24			0.072			0.043			0.024			0.048			0.472			0.064			0.024			0.043			0.129			0.168			0.3			0.172			0.096			0.257
		0.343			0.024			0.024			0.021			0.144			0.144			0.043			0.064			0.192			0.021			0.064			0.192			0.172			0.15			0.24			0.193
		0.043			0.072			0.096			0.021			0.144			0.096			0.043			0.043			0.048			0.172			0.021			0.144			0.193			0.064			0.313			0.021
		0.086			0.168			0.048			0.021			0.144			0.192			0.193			0.193			0.024			0.107			0.257			0.144			0.043			0.021			1.13			0.257
		0.043			0.048			0.024			0.236			0.096			0.192			0.086			0.129			0.024			0.021			0.107			0.024			0.129			0.365			0.048			0.043
		0.043			0.168			0.024			0.043			0.024			0.096			0.021			0.021			0.024			0.943			0.043			0.024			0.708			0.021			0.048			0.021
		0.107			0.096			0.048			0.021			0.024			0.264			0.021			0.086			0.024			0.043			0.043			0.216			0.064			0.021			0.12			0.086
		0.107			0.096			0.024			0.043			0.168			0.072			0.043			0.129			0.024			0.021			0.064			0.024			0.129			0.064			0.048			0.515
		0.021			0.048			0.024			0.172			0.12			0.096			0.172			0.021			0.096			0.257			0.172			0.024			0.064			0.086			0.481			0.665
		0.129			0.144			0.072			0.043			0.024			0.168			0.021			0.279			0.024			0.064			0.064			0.096			0.064			0.086			0.072			0.064
		0.021			0.048			0.048			0.021			0.072			0.024			0.086			0.043			0.024			0.129			0.043			0.553			0.236			0.064			0.12			0.257
		0.15			0.264			0.024			0.021			0.072			0.072			0.515			0.129			0.024			0.172			0.064			0.192			0.279			0.021			0.745			0.3
		0.214			0.024			0.048			0.021			0.072			0.048			0.493			0.021			0.649			0.043			0.043			0.072			0.15			0.257			0.12			0.064
		0.257			0.12			0.072			0.107			0.096			0.12			0.086			0.043			0.048			0.086			0.193			0.024			0.129			0.043			0.144			0.193
		0.622			0.096			0.048			0.3			0.072			0.12			0.107			0.064			0.024			0.064			0.15			0.12			0.064			0.107			0.577			0.3
		0.043			0.192			0.072			0.021			0.12			0.024			0.236			0.365			0.024			0.129			0.043			0.793			0.086			0.15			0.048			0.064
		0.086			0.192			0.096			0.043			0.168			0.144			0.172			0.021			0.024			0.236			0.172			0.216			0.129			0.172			0.072			0.236
		0.021			0.144			0.12			0.043			0.216			0.024			0.365			0.15			0.048			0.021			0.129			0.216			0.472			0.107			0.144			0.193
		0.021			0.264			0.048			0.043			0.048			0.024			0.193			0.15			0.24			0.193			0.193			0.024			0.3			0.021			0.745			0.3
		0.043			0.192			0.096			0.021			0.096			0.12			0.107			0.086			0.024			0.257			0.043			0.12			0.407			0.107			0.048			0.043
		0.021			0.168			0.024			0.021			0.072			0.024			0.536			0.236			0.096			0.021			0.021			0.096			0.279			0.021			0.529			0.279
		0.064			0.12			0.072			0.129			0.216			0.072			0.021			0.086			0.024			0.493			0.021			0.12			0.086			0.043			0.048			0.214
		0.107			0.144			0.072			0.064			0.168			0.192			0.322			0.257			0.024			0.107			0.107			0.12			0.021			0.129			0.24			0.901
		0.043			0.12			0.048			0.021			0.024			0.168			0.493			0.086			0.913			0.043			0.236			0.024			0.236			0.043			0.048			0.3
		0.236			0.096			0.024			0.214			0.024			0.024			0.407			0.107			0.072			0.021			0.129			0.024			0.214			0.107			0.168			0.193
		0.021			0.048			0.024			0.279			0.096			0.12			0.365			0.322			0.048			0.021			0.086			0.072			0.129			0.021			0.409			0.129
		0.129			0.043			0.048			0.343			0.048			0.024			0.858			0.172			0.144			0.214			0.043			0.048			0.021			0.043			0.048			0.257
		0.021			0.107			0.024			0.021			0.048			0.144			0.257			0.643			0.024			0.665			0.279			0.024			0.172			0.043			0.385			0.021
		0.064			0.064			0.313			0.043			0.048			0.481			0.257			0.193			0.048			0.214			0.107			0.144			0.064			0.021			0.457			0.021
		0.043			0.15			0.048			0.086			0.024			0.096			0.021			0.15			0.072			0.172			0.086			0.12			0.064			0.021			0.361			0.129
		0.043			0.043			0.072			1.544			0.096			0.072			0.021			0.021			0.072			0.086			0.193			0.024			0.15			0.021			0.962			0.407
		0.107			0.107			0.048			0.236			0.048			0.168			0.365			0.064			0.096			0.193			0.129			0.048			0.021			0.107			0.601			0.858
		0.021			0.064			0.192			0.107			0.288			0.048			0.257			0.021			0.072			0.021			0.086			0.168			0.15			0.129			0.096			0.279
		0.021			0.107			0.024			0.129			0.024			0.048			0.386			0.107			0.072			0.064			0.021			0.192			0.043			0.086			0.192			0.086
		0.021			0.021			0.048			0.343			0.024			0.12			0.043			0.107			0.264			0.107			0.064			0.216			0.086			0.107			0.192			0.021
		0.021			0.064			0.288			0.021			0.12			0.048			0.343			0.129			0.096			0.15			0.064			0.024			0.107			0.064			0.144			0.836
		0.021			0.043			0.072			0.322			0.168			0.048			0.043			0.043			0.024			0.193			0.129			0.024			0.021			0.129			0.457			0.6
		0.021			0.021			0.216			0.236			0.048			0.072			0.236			0.107			0.12			0.3			0.064			0.144			0.107			0.021			0.409			0.064
		0.043			0.043			0.024			0.493			0.096			0.048			0.172			0.193			0.024			0.021			0.129			0.096			0.214			0.129			0.048			0.257
		0.021			0.086			0.024			0.043			0.096			0.361			0.021			0.064			0.817			0.193			0.086			0.216			0.214			0.15			0.12			0.407
		0.043			0.064			0.024			0.214			0.048			0.144			0.172			0.172			0.168			0.129			0.15			0.144			0.021			0.107			0.144			0.129
		0.043			0.064			0.072			0.322			0.072			0.048			0.257			0.129			0.24			0.086			0.15			0.048			0.172			0.043			0.096			0.021
		0.064			0.021			0.048			0.15			0.096			0.048			0.236			0.193			0.024			0.365			0.021			0.024			0.064			0.086			0.673			0.214
		0.021			0.043			0.048			0.15			0.024			0.024			0.214			0.043			0.144			0.064			0.15			0.024			0.236			0.021			0.144			0.322
		0.129			0.043			0.048			0.236			0.096			0.168			1.008			0.064			0.529			0.236			0.279			0.048			0.172			0.129			0.144			0.407
		0.129			0.086			0.072			0.45			0.024			0.024			0.021			0.043			0.048			0.172			0.064			0.024			0.15			0.043			0.625			0.021
		0.107			0.021			0.024			0.086			0.024			0.024			0.15			0.021			0.144			0.429			0.493			0.313			0.172			0.021			0.745			0.772
		0.129			0.043			0.12			0.279			0.24			0.096			0.193			0.236			0.264			0.3			0.107			0.024			0.086			0.064			0.072			0.021
		0.021			0.064			0.096			0.343			0.024			0.216			0.021			0.3			0.144			0.086			0.214			0.024			0.043			0.107			0.072			0.322
		0.021			0.043			0.12			0.107			0.072			0.024			0.021			0.064			0.072			0.15			0.021			0.024			0.107			0.021			0.385			0.021
		0.021			0.064			0.096			0.086			0.024			0.072			0.064			0.3			0.192			0.129			0.086			0.216			0.236			0.107			0.577			0.472
		0.107			0.021			0.024			0.15			0.024			0.264			0.086			0.064			0.048			0.15			0.086			0.024			0.129			0.086			0.264			0.365
		0.021			0.021			0.192			0.107			0.096			0.048			0.129			0.107			0.24			0.021			0.086			0.216			0.193			0.064			1.346			0.129
		0.021			0.021			0.024			0.172			0.024			0.072			0.279			0.043			0.024			0.236			0.064			0.048			0.322			0.107			0.409			0.236
		0.086			0.021			0.072			0.129			0.048			0.048			0.021			0.021			0.048			0.15			0.064			0.024			0.15			0.086			0.192			0.793
		0.043			0.129			0.048			0.279			0.192			0.048			0.172			0.064			0.024			0.043			0.279			0.192			0.021			0.021			0.096			0.257
		0.043			0.043			0.024			0.129			0.024			0.072			0.257			0.086			0.337			0.172			0.129			0.168			0.064			0.086			0.962			0.086
		0.043			0.086			0.048			0.043			0.048			0.048			0.021			0.086			0.457			0.043			0.172			0.12			0.086			0.043			0.192			0.257
		0.021			0.043			0.024			0.086			0.12			0.168			0.257			0.021			0.024			0.214			0.086			0.24			0.064			0.086			0.938			0.043
		0.043			0.043			0.048			0.043			0.024			0.12			0.257			0.15			0.433			0.064			0.107			0.24			0.665			0.129			0.385			0.236
		0.15			0.021			0.096			0.193			0.024			0.024			0.107			0.021			0.096			0.172			0.193			0.24			0.064			0.086			0.553			0.021
		0.086			0.021			0.048			0.021			0.048			0.048			0.193			0.064			0.048			0.107			0.021			0.264			0.064			0.021			0.433			0.322
		0.021			0.043			0.048			0.086			0.024			0.072			0.172			0.086			0.24			0.322			0.322			0.048			0.064			0.086			0.12			0.686
		0.021			0.043			0.12			0.043			0.072			0.096			0.193			0.043			0.072			0.064			0.279			0.144			0.107			0.072			0.048			0.343
		0.086			0.064			0.024			0.064			0.048			0.072			0.021			0.021			0.24			0.279			0.129			0.192			0.021			0.264			0.048			0.021
		0.064			0.129			0.048			0.064			0.024			0.12			0.021			0.107			0.12			0.129			0.043			0.048			0.086			0.12			0.793			0.129
		0.021			0.043			0.024			0.064			0.024			0.096			0.193			0.043			0.024			0.214			0.557			0.024			0.064			0.385			0.048			0.064
		0.129			0.021			0.072			0.129			0.048			0.024			0.021			0.021			0.385			0.107			0.064			0.24			0.172			0.072			0.577			0.386
		0.043			0.086			0.048			0.15			0.024			0.024			0.021			0.129			0.192			0.129			0.129			0.144			0.021			0.12			0.072			0.75
		0.086			0.021			0.024			0.043			0.072			0.264			0.172			0.021			0.096			0.021			0.129			0.168			0.043			0.385			0.601			0.257
		0.043			0.064			0.048			0.086			0.048			0.024			0.021			0.064			0.024			0.214			0.064			0.12			0.172			0.12			0.337			0.021
		0.021			0.043			0.024			0.15			0.12			0.096			0.45			0.021			0.096			0.021			0.043			0.192			0.021			0.192			0.817			0.279
		0.043			0.021			0.024			0.021			0.264			0.168			0.193			0.279			0.024			0.129			0.043			0.024			0.172			0.168			0.144			0.021
		0.021			0.107			0.168			0.172			0.216			0.096			0.386			0.021			0.409			0.129			0.064			0.313			0.279			0.12			0.072			0.021
		0.172			0.043			0.024			0.107			0.024			0.096			0.021			0.107			0.024			0.107			0.15			0.168			0.15			0.048			0.625			0.021
		0.172			0.086			0.072			0.086			0.024			0.024			0.472			0.043			0.144			0.043			0.236			0.024			0.043			0.096			0.216			0.493
		0.043			0.043			0.024			0.086			0.024			0.024			0.021			0.086			0.264			0.107			0.086			0.12			0.129			0.264			0.048			0.257
		0.107			0.043			0.048			0.064			0.024			0.048			0.172			0.021			0.12			0.343			0.043			0.024			0.064			0.409			0.481			0.021
		0.107			0.129			0.024			0.107			0.24			0.048			0.901			0.172			0.769			0.322			0.15			0.288			0.129			0.192			0.505			0.043
		0.107			0.064			0.024			0.129			0.024			0.024			0.257			0.021			0.072			0.021			0.107			0.144			0.107			0.313			0.409			0.214
		0.15			0.021			0.072			0.086			0.024			0.072			0.515			0.064			0.024			0.021			0.064			0.048			0.279			0.144			0.12			0.236
		0.257			0.214			0.072			0.172			0.096			0.024			0.643			0.064			1.418			0.064			0.021			0.024			0.021			0.216			1.611			0.3
		0.043			0.086			0.385			0.021			0.024			0.024			0.257			0.043			0.144			0.236			0.214			0.12			0.193			0.168			0.12			0.107
		0.021			0.021			0.144			0.021			0.072			0.144			0.279			0.043			1.442			0.257			0.365			0.048			0.236			0.12			0.048			0.021
		0.086			0.086			0.024			0.043			0.024			0.024			0.193			0.15			0.457			0.3			0.043			0.12			0.021			0.264			0.048			0.257
		0.064			0.043			0.024			0.129			0.072			0.024			0.021			0.021			0.577			0.021			0.021			0.024			0.257			0.24			0.337			0.343
		0.043			0.129			0.168			0.043			0.024			0.024			0.021			0.322			0.168			0.172			0.107			0.288			0.214			0.192			0.986			0.043
		0.021			0.043			0.12			0.021			0.072			0.048			0.021			0.086			0.192			0.021			0.086			0.072			0.021			0.096			0.24			0.343
		0.043			0.021			0.024			0.086			0.024			0.024			0.214			0.129			0.024			0.107			0.129			0.433			0.043			0.096			1.995			0.021
		0.515			0.064			0.12			0.043			0.024			0.048			0.193			0.021			0.625			0.021			0.172			0.12			0.021			0.048			0.048			0.343
		0.064			0.086			0.072			0.129			0.024			0.024			0.021			0.064			0.048			0.064			0.086			0.096			0.15			0.072			0.457			0.021
		0.064			0.021			0.048			0.043			0.024			0.096			0.021			0.021			0.144			0.257			0.086			0.144			0.043			0.144			0.048			0.3
		0.536			0.043			0.168			0.043			0.024			0.24			0.214			0.021			0.457			0.021			0.236			0.024			0.064			0.192			0.048			0.279
		0.15			0.021			0.096			0.086			0.072			0.024			0.407			0.343			0.096			0.021			0.214			0.024			0.086			1.25			0.601			0.021
		0.15			0.021			0.144			0.021			0.048			0.072			0.021			0.021			0.553			0.365			0.107			0.168			0.021			0.288			0.12			0.3
		0.043			0.021			0.072			0.064			0.12			0.024			0.193			0.043			0.144			0.021			0.107			0.048			0.107			0.745			0.048			0.407
		0.064			0.064			0.096			0.021			0.168			0.144			0.386			0.172			0.072			0.193			0.214			0.024			0.064			0.264			0.096			0.129
		0.172			0.129			0.024			0.107			0.12			0.096			0.236			0.043			0.361			0.172			0.129			0.048			0.193			0.601			0.12			0.064
		0.021			0.086			0.048			0.043			0.144			0.096			0.172			0.021			0.192			0.021			0.021			0.24			0.172			0.313			0.264			0.021
		0.021			0.064			0.096			0.107			0.024			0.024			0.15			0.021			0.144			0.021			0.107			0.12			0.021			0.12			0.192			0.322
		0.043			0.107			0.024			0.086			0.048			0.072			0.15			0.064			0.264			0.172			0.043			0.024			0.129			0.288			0.072			0.086
		0.064			0.086			0.096			0.064			0.144			0.024			0.3			0.064			0.096			0.086			0.15			0.216			0.064			0.264			0.216			0.643
		0.086			0.021			0.168			0.107			0.168			0.024			0.214			0.086			0.168			0.043			0.064			0.12			0.043			0.216			0.24			0.021
		0.064			0.129			0.024			0.043			0.144			0.048			0.236			0.107			1.154			0.429			0.15			0.144			0.043			0.577			0.144			0.021
		0.064			0.15			0.168			0.086			0.024			0.024			0.043			0.064			0.096			0.172			0.086			0.024			0.15			0.264			0.048			0.064
		0.021			0.107			0.096			0.043			0.096			0.048			0.064			0.064			0.096			0.15			0.086			0.144			0.021			0.721			0.144			0.193
		0.107			0.021			0.024			0.064			0.096			0.048			0.214			0.021			0.024			0.3			0.214			0.216			0.064			0.096			0.313			0.257
		0.021			0.064			0.024			0.064			0.072			0.024			0.193			0.021			0.024			0.257			0.15			0.24			0.021			0.313			1.322			0.257
		0.064			0.021			0.072			0.064			0.096			0.024			0.193			0.107			0.048			0.172			0.021			0.072			0.021			0.096			0.096			0.279
		0.064			0.064			0.048			0.193			0.144			0.048			0.15			0.107			0.168			0.021			0.086			0.24			0.064			0.168			0.072			0.021
		0.021			0.043			0.024			0.107			0.024			0.048			0.472			0.043			0.048			0.45			0.193			0.024			0.086			0.577			0.913			0.021
		0.064			0.15			0.072			0.064			0.048			0.024			0.279			0.129			0.072			0.579			0.021			0.216			0.021			0.072			0.192			0.021
		0.043			0.021			0.024			0.129			0.024			0.024			0.15			0.021			0.12			0.172			0.043			0.048			0.043			0.433			1.058			0.3
		0.043			0.043			0.048			0.193			0.072			0.024			0.3			0.021			0.288			0.021			0.043			0.024			0.107			0.096			1.178			0.257
		0.064			0.107			0.048			0.107			0.144			0.072			0.129			0.043			0.192			0.129			0.064			0.385			0.15			0.168			0.12			0.45
		0.064			0.021			0.048			0.064			0.024			0.12			0.193			0.021			0.168			0.129			0.086			0.096			0.193			0.192			1.25			0.193
		0.086			0.043			0.096			0.086			0.072			0.072			0.536			0.043			0.168			0.214			0.129			0.024			0.407			0.096			0.986			0.021
		0.064			0.086			0.12			0.129			0.12			0.096			0.172			0.129			0.216			0.236			0.064			0.024			0.043			0.12			0.938			0.386
		0.043			0.021			0.144			0.043			0.048			0.096			0.214			0.043			0.264			0.021			0.236			0.12			0.021			0.457			0.433			0.021
		0.107			0.021			0.048			0.064			0.024			0.048			0.214			0.086			0.12			0.386			0.15			0.024			0.021			0.192			0.048			0.021
		0.021			0.021			0.024			0.107			0.024			0.096			0.3			0.021			0.048			0.043			0.086			0.096			0.021			0.385			0.385			0.15
		0.129			0.021			0.168			0.086			0.072			0.048			0.279			0.064			0.793			0.129			0.064			0.12			0.172			0.361			0.096			0.021
					0.021			0.048			0.129			0.096			0.096			0.15			0.021			0.024			0.021			0.043			0.048			0.021			0.481			0.048			0.021
					0.043			0.024			0.172			0.096			0.024			0.064			0.129			0.024			0.815			0.15			0.12			0.043			0.216			0.048			0.214
					0.043			0.024			0.064			0.144			0.048			0.086			0.021			0.337			0.15			0.021			0.288			0.107			0.168			0.12			0.407
					0.043			0.144			0.064			0.168			0.096			0.257			0.107			0.072			0.3			0.086			0.12			0.15			0.048			0.313			0.343
					0.107			0.024			0.043			0.024			0.048			0.043			0.107			0.817			0.043			0.086			0.24			0.064			0.288			0.577			0.322
					0.086			0.096			0.107			0.024			0.048			0.193			0.043			0.072			0.064			0.021			0.144			0.043			0.216			0.986			0.3
					0.021			0.072			0.043			0.096			0.048			0.021			0.043			0.601			0.086			0.064			0.144			0.043			0.048			1.514			0.214
					0.107			0.072			0.021			0.024			0.144			0.086			0.043			0.313			0.021			0.043			0.144			0.343			0.264			0.793			0.021
					0.043			0.048			0.064			0.024			0.072			0.257			0.214			0.12			0.043			0.086			0.072			0.172			1.707			0.072			0.429
					0.021			0.216			0.043			0.024			0.072			0.086			0.086			0.024			0.021			0.129			0.12			0.129			0.048			0.048			0.021
					0.086			0.072			0.064			0.024			0.361			0.193			0.129			0.024			0.15			0.064			0.096			0.214			0.192			0.096			0.365
					0.064			0.048			0.086			0.024			0.048			0.107			0.365			0.024			0.129			0.107			0.048			0.193			0.385			0.264			0.472
					0.086			0.024			0.064			0.144			0.216			0.193			0.193			0.12			0.15			0.129			0.024			0.257			0.264			0.12			0.129
					0.064			0.096			0.129			0.024			0.192			0.086			0.493			0.721			0.129			0.129			0.168			0.021			0.24			0.721			0.193
					0.043			0.024			0.086			0.024			0.024			0.021			0.086			0.024			0.129			0.15			0.024			0.129			0.865			0.12			0.129
					0.021			0.048			0.15			0.024			0.024			0.193			0.172			0.168			0.343			0.236			0.192			0.021			0.313			0.144			0.236
					0.086			0.12			0.021			0.048			0.168			0.214			0.021			0.144			0.236			0.129			0.024			0.129			0.385			0.313			0.021
					0.021			0.168			0.021			0.409			0.024			0.086			0.021			0.216			0.236			0.043			0.024			0.129			0.048			0.264			0.021
					0.064			0.024			0.021			0.072			0.048			0.107			0.064			0.024			0.107			0.107			0.264			0.064			0.625			0.529			0.257
					0.043			0.048			0.021			0.024			0.024			0.172			0.021			0.096			0.193			0.129			0.385			0.021			0.192			0.048			0.193
					0.086			0.144			0.021			0.048			0.072			0.214			0.021			0.505			0.064			0.129			0.288			0.021			0.048			0.601			0.365
					0.021			0.048			0.129			0.024			0.192			0.15			0.257			0.192			0.493			0.214			0.216			0.043			0.264			0.793			0.021
					0.021			0.096			0.064			0.024			0.096			0.129			0.193			0.12			0.3			0.043			0.144			0.064			0.288			0.288			0.021
					0.064			0.024			0.086			0.024			0.12			0.086			0.729			0.144			0.064			0.386			0.096			0.15			0.457			0.144			0.15
					0.021			0.024			0.086			0.024			0.048			0.086			0.129			0.216			0.021			0.021			0.216			0.193			0.264			1.274			0.043
[truncated: 983 more rows]
[truncated: 29 more columns]

## Sheet: Suppl. Fig.3
	WT cells + OA. Washing and incubation for 0h before fixation													WT cells + OA. Washing and incubation for 2h before fixation														WT cells + OA. Washing and incubation for 4h before fixation														WT cells + OA. Washing and incubation for 6h before fixation
[truncated: 1,826 more rows]
[truncated: 79 more columns]

[truncated: 11 more sheets: Fig.4c and e, Suppl. Fig.4b, Suppl. Fig.4c, Fig.5e, Fig.6b, d, f, h, Fig.6j and k, Suppl. Fig.6b, d, f and h, Suppl. Fig.6j and k, Fig.9d and e, Suppl. Fig.8g, Suppl. Fig.8i]
